# Supplementary material for: Wuschel2 enables highly efficient CRISPR/Cas-targeted genome editing during rapid de novo shoot regeneration in sorghum
Source: Commun Biol. 2022 Apr 11;5:344. doi: 10.1038/s42003-022-03308-w (PMC9001672; doi:10.1038/s42003-022-03308-w)
Supplement: Supplementary file 3 — Supplementary Data 1 [file 42003_2022_3308_MOESM3_ESM.xlsx]

## Sheet: Contact Info and Instructions
	Instructions:
	Each column that has a red triangle in the upper-right corner has a comment that can be displayed if you hover over the header.
	Some column headers have hyperlinks to NCBI webpages.
	The YELLOW columns have drop-down menues that allow you to select from a controlled vocabulary. Once specified for one row, these values can be copied-and-pasted down.
	You must save spreadsheet under second tab (SRA_data) as a TSV (tab-delimited file) to upload the TSV file for the SRA metadata tab.
	If you created samples previously, provide accessions in the form of SAMN# in the column sample_accession.
	Each row in the template represents a sequencing library with a unique combination of sample + library + sequencing strategy + layout + instrument model. Each row should have a unique library_id that is short and meaningful (like an ID you might use in lab).
	When libraries are indeed identical (same combination of sample + library + strategy + layout + instrument model), all files should be placed in the same row To do this simply enter the file names consecutively in the same row by adding more columns with headers filename2, filename3, etc…. PAIRED files must always be listed in the same row.
	Provide exact file names (including extensions) in the filename columns.
	File names must be unique.
	red triangles indicate pop-up comments for that field	required for ALL data types	required for aligned data	paired-end data only
	Many of the columns also have data checks - if you received a warning, please verify that you have entered a value from the drop-down menu. Example Below.
	NOTE: There are data checks and autocomplete features in this spreadsheet that are not compatible with Libre- and Open-Office. If you use one of these suites, please manually consult the platform and instrument information on the last page.
	Example Drop Down Menu
	Helpful Hyperlinks:
	SRA submission overview:	http://www.ncbi.nlm.nih.gov/sra/docs/submit/
	SRA submission in Submission Portal:	http://www.ncbi.nlm.nih.gov/sra/docs/submitportal/
	You must save spreadsheet under second tab (SRA_data) as a TSV (tab-delimited file) to upload the TSV file for the SRA metadata tab.

## Sheet: SRA_data
biosample_accession	library_ID	title	library_strategy	library_source	library_selection	library_layout	platform	instrument_model	design_description	filetype	filename	filename2	filename3	filename4	assembly	fasta_file
SAMN23416143	AL8160001	genome editing: Sorghum	AMPLICON	GENOMIC	PCR	paired	ILLUMINA	Illumina MiniSeq	Bmr6	fastq	AL8160001-pairsR1.fq.gz	AL8160001-pairsR2.fq.gz
SAMN23416144	AL8160002	genome editing: Sorghum	AMPLICON	GENOMIC	PCR	paired	ILLUMINA	Illumina MiniSeq	Bmr6	fastq	AL8160002-pairsR1.fq.gz	AL8160002-pairsR2.fq.gz
SAMN23416145	AL8160003	genome editing: Sorghum	AMPLICON	GENOMIC	PCR	paired	ILLUMINA	Illumina MiniSeq	Bmr6	fastq	AL8160003-pairsR1.fq.gz	AL8160003-pairsR2.fq.gz
SAMN23416146	AL8160004	genome editing: Sorghum	AMPLICON	GENOMIC	PCR	paired	ILLUMINA	Illumina MiniSeq	Bmr6	fastq	AL8160004-pairsR1.fq.gz	AL8160004-pairsR2.fq.gz
SAMN23416147	AL8160005	genome editing: Sorghum	AMPLICON	GENOMIC	PCR	paired	ILLUMINA	Illumina MiniSeq	Bmr6	fastq	AL8160005-pairsR1.fq.gz	AL8160005-pairsR2.fq.gz
SAMN23416148	AL8160006	genome editing: Sorghum	AMPLICON	GENOMIC	PCR	paired	ILLUMINA	Illumina MiniSeq	Bmr6	fastq	AL8160006-pairsR1.fq.gz	AL8160006-pairsR2.fq.gz
SAMN23416149	AL8160007	genome editing: Sorghum	AMPLICON	GENOMIC	PCR	paired	ILLUMINA	Illumina MiniSeq	Bmr6	fastq	AL8160007-pairsR1.fq.gz	AL8160007-pairsR2.fq.gz
SAMN23416150	AL8160008	genome editing: Sorghum	AMPLICON	GENOMIC	PCR	paired	ILLUMINA	Illumina MiniSeq	Bmr6	fastq	AL8160008-pairsR1.fq.gz	AL8160008-pairsR2.fq.gz
SAMN23416151	AL8160009	genome editing: Sorghum	AMPLICON	GENOMIC	PCR	paired	ILLUMINA	Illumina MiniSeq	Bmr6	fastq	AL8160009-pairsR1.fq.gz	AL8160009-pairsR2.fq.gz
SAMN23416152	AL8160010	genome editing: Sorghum	AMPLICON	GENOMIC	PCR	paired	ILLUMINA	Illumina MiniSeq	Bmr6	fastq	AL8160010-pairsR1.fq.gz	AL8160010-pairsR2.fq.gz
SAMN23416153	AL8160011	genome editing: Sorghum	AMPLICON	GENOMIC	PCR	paired	ILLUMINA	Illumina MiniSeq	Bmr6	fastq	AL8160011-pairsR1.fq.gz	AL8160011-pairsR2.fq.gz
SAMN23416154	AL8160012	genome editing: Sorghum	AMPLICON	GENOMIC	PCR	paired	ILLUMINA	Illumina MiniSeq	Bmr6	fastq	AL8160012-pairsR1.fq.gz	AL8160012-pairsR2.fq.gz
SAMN23416155	AL8160013	genome editing: Sorghum	AMPLICON	GENOMIC	PCR	paired	ILLUMINA	Illumina MiniSeq	Bmr6	fastq	AL8160013-pairsR1.fq.gz	AL8160013-pairsR2.fq.gz
SAMN23416156	AL8160014	genome editing: Sorghum	AMPLICON	GENOMIC	PCR	paired	ILLUMINA	Illumina MiniSeq	Bmr6	fastq	AL8160014-pairsR1.fq.gz	AL8160014-pairsR2.fq.gz
SAMN23416157	AL8160015	genome editing: Sorghum	AMPLICON	GENOMIC	PCR	paired	ILLUMINA	Illumina MiniSeq	Bmr6	fastq	AL8160015-pairsR1.fq.gz	AL8160015-pairsR2.fq.gz
SAMN23416158	AL8160016	genome editing: Sorghum	AMPLICON	GENOMIC	PCR	paired	ILLUMINA	Illumina MiniSeq	Bmr6	fastq	AL8160016-pairsR1.fq.gz	AL8160016-pairsR2.fq.gz
SAMN23416159	AL8160017	genome editing: Sorghum	AMPLICON	GENOMIC	PCR	paired	ILLUMINA	Illumina MiniSeq	Bmr6	fastq	AL8160017-pairsR1.fq.gz	AL8160017-pairsR2.fq.gz
SAMN23416160	AL8160018	genome editing: Sorghum	AMPLICON	GENOMIC	PCR	paired	ILLUMINA	Illumina MiniSeq	Bmr6	fastq	AL8160018-pairsR1.fq.gz	AL8160018-pairsR2.fq.gz
SAMN23416161	AL8160019	genome editing: Sorghum	AMPLICON	GENOMIC	PCR	paired	ILLUMINA	Illumina MiniSeq	Bmr6	fastq	AL8160019-pairsR1.fq.gz	AL8160019-pairsR2.fq.gz
SAMN23416162	AL8160020	genome editing: Sorghum	AMPLICON	GENOMIC	PCR	paired	ILLUMINA	Illumina MiniSeq	Bmr6	fastq	AL8160020-pairsR1.fq.gz	AL8160020-pairsR2.fq.gz
SAMN23416163	AL8160021	genome editing: Sorghum	AMPLICON	GENOMIC	PCR	paired	ILLUMINA	Illumina MiniSeq	Bmr6	fastq	AL8160021-pairsR1.fq.gz	AL8160021-pairsR2.fq.gz
SAMN23416164	AL8160022	genome editing: Sorghum	AMPLICON	GENOMIC	PCR	paired	ILLUMINA	Illumina MiniSeq	Bmr6	fastq	AL8160022-pairsR1.fq.gz	AL8160022-pairsR2.fq.gz
SAMN23416165	AL8160023	genome editing: Sorghum	AMPLICON	GENOMIC	PCR	paired	ILLUMINA	Illumina MiniSeq	Bmr6	fastq	AL8160023-pairsR1.fq.gz	AL8160023-pairsR2.fq.gz
SAMN23416166	AL8160024	genome editing: Sorghum	AMPLICON	GENOMIC	PCR	paired	ILLUMINA	Illumina MiniSeq	Bmr6	fastq	AL8160024-pairsR1.fq.gz	AL8160024-pairsR2.fq.gz
SAMN23416167	AL8160025	genome editing: Sorghum	AMPLICON	GENOMIC	PCR	paired	ILLUMINA	Illumina MiniSeq	Bmr6	fastq	AL8160025-pairsR1.fq.gz	AL8160025-pairsR2.fq.gz
SAMN23416168	AL8160026	genome editing: Sorghum	AMPLICON	GENOMIC	PCR	paired	ILLUMINA	Illumina MiniSeq	Bmr6	fastq	AL8160026-pairsR1.fq.gz	AL8160026-pairsR2.fq.gz
SAMN23416169	AL8160027	genome editing: Sorghum	AMPLICON	GENOMIC	PCR	paired	ILLUMINA	Illumina MiniSeq	Bmr6	fastq	AL8160027-pairsR1.fq.gz	AL8160027-pairsR2.fq.gz
SAMN23416170	AL8160028	genome editing: Sorghum	AMPLICON	GENOMIC	PCR	paired	ILLUMINA	Illumina MiniSeq	Bmr6	fastq	AL8160028-pairsR1.fq.gz	AL8160028-pairsR2.fq.gz
SAMN23416171	AL8160029	genome editing: Sorghum	AMPLICON	GENOMIC	PCR	paired	ILLUMINA	Illumina MiniSeq	Bmr6	fastq	AL8160029-pairsR1.fq.gz	AL8160029-pairsR2.fq.gz
SAMN23416172	AL8160030	genome editing: Sorghum	AMPLICON	GENOMIC	PCR	paired	ILLUMINA	Illumina MiniSeq	Bmr6	fastq	AL8160030-pairsR1.fq.gz	AL8160030-pairsR2.fq.gz
SAMN23416173	AL8160031	genome editing: Sorghum	AMPLICON	GENOMIC	PCR	paired	ILLUMINA	Illumina MiniSeq	Bmr6	fastq	AL8160031-pairsR1.fq.gz	AL8160031-pairsR2.fq.gz
SAMN23416174	AL8160032	genome editing: Sorghum	AMPLICON	GENOMIC	PCR	paired	ILLUMINA	Illumina MiniSeq	Bmr6	fastq	AL8160032-pairsR1.fq.gz	AL8160032-pairsR2.fq.gz
SAMN23416175	AL8160033	genome editing: Sorghum	AMPLICON	GENOMIC	PCR	paired	ILLUMINA	Illumina MiniSeq	Bmr6	fastq	AL8160033-pairsR1.fq.gz	AL8160033-pairsR2.fq.gz
SAMN23416176	AL8160034	genome editing: Sorghum	AMPLICON	GENOMIC	PCR	paired	ILLUMINA	Illumina MiniSeq	Bmr6	fastq	AL8160034-pairsR1.fq.gz	AL8160034-pairsR2.fq.gz
SAMN23416177	AL8160035	genome editing: Sorghum	AMPLICON	GENOMIC	PCR	paired	ILLUMINA	Illumina MiniSeq	Bmr6	fastq	AL8160035-pairsR1.fq.gz	AL8160035-pairsR2.fq.gz
SAMN23416178	AL8160036	genome editing: Sorghum	AMPLICON	GENOMIC	PCR	paired	ILLUMINA	Illumina MiniSeq	Bmr6	fastq	AL8160036-pairsR1.fq.gz	AL8160036-pairsR2.fq.gz
SAMN23416179	AL8160037	genome editing: Sorghum	AMPLICON	GENOMIC	PCR	paired	ILLUMINA	Illumina MiniSeq	Bmr6	fastq	AL8160037-pairsR1.fq.gz	AL8160037-pairsR2.fq.gz
SAMN23416180	AL8160038	genome editing: Sorghum	AMPLICON	GENOMIC	PCR	paired	ILLUMINA	Illumina MiniSeq	Bmr6	fastq	AL8160038-pairsR1.fq.gz	AL8160038-pairsR2.fq.gz
SAMN23416181	AL8160039	genome editing: Sorghum	AMPLICON	GENOMIC	PCR	paired	ILLUMINA	Illumina MiniSeq	Bmr6	fastq	AL8160039-pairsR1.fq.gz	AL8160039-pairsR2.fq.gz
SAMN23416182	AL8160040	genome editing: Sorghum	AMPLICON	GENOMIC	PCR	paired	ILLUMINA	Illumina MiniSeq	Bmr6	fastq	AL8160040-pairsR1.fq.gz	AL8160040-pairsR2.fq.gz
SAMN23416183	AL8160041	genome editing: Sorghum	AMPLICON	GENOMIC	PCR	paired	ILLUMINA	Illumina MiniSeq	Bmr6	fastq	AL8160041-pairsR1.fq.gz	AL8160041-pairsR2.fq.gz
SAMN23416184	AL8160042	genome editing: Sorghum	AMPLICON	GENOMIC	PCR	paired	ILLUMINA	Illumina MiniSeq	Bmr6	fastq	AL8160042-pairsR1.fq.gz	AL8160042-pairsR2.fq.gz
SAMN23416185	AL8160043	genome editing: Sorghum	AMPLICON	GENOMIC	PCR	paired	ILLUMINA	Illumina MiniSeq	Bmr6	fastq	AL8160043-pairsR1.fq.gz	AL8160043-pairsR2.fq.gz
SAMN23416186	AL8160044	genome editing: Sorghum	AMPLICON	GENOMIC	PCR	paired	ILLUMINA	Illumina MiniSeq	Bmr6	fastq	AL8160044-pairsR1.fq.gz	AL8160044-pairsR2.fq.gz
SAMN23416187	AL8160045	genome editing: Sorghum	AMPLICON	GENOMIC	PCR	paired	ILLUMINA	Illumina MiniSeq	Bmr6	fastq	AL8160045-pairsR1.fq.gz	AL8160045-pairsR2.fq.gz
SAMN23416188	AL8160046	genome editing: Sorghum	AMPLICON	GENOMIC	PCR	paired	ILLUMINA	Illumina MiniSeq	Bmr6	fastq	AL8160046-pairsR1.fq.gz	AL8160046-pairsR2.fq.gz
SAMN23416189	AL8160047	genome editing: Sorghum	AMPLICON	GENOMIC	PCR	paired	ILLUMINA	Illumina MiniSeq	Bmr6	fastq	AL8160047-pairsR1.fq.gz	AL8160047-pairsR2.fq.gz
SAMN23416190	AL8160048	genome editing: Sorghum	AMPLICON	GENOMIC	PCR	paired	ILLUMINA	Illumina MiniSeq	Bmr6	fastq	AL8160048-pairsR1.fq.gz	AL8160048-pairsR2.fq.gz
SAMN23416191	AL8160049	genome editing: Sorghum	AMPLICON	GENOMIC	PCR	paired	ILLUMINA	Illumina MiniSeq	Bmr6	fastq	AL8160049-pairsR1.fq.gz	AL8160049-pairsR2.fq.gz
SAMN23416192	AL8160050	genome editing: Sorghum	AMPLICON	GENOMIC	PCR	paired	ILLUMINA	Illumina MiniSeq	Bmr6	fastq	AL8160050-pairsR1.fq.gz	AL8160050-pairsR2.fq.gz
SAMN23416193	AL8160051	genome editing: Sorghum	AMPLICON	GENOMIC	PCR	paired	ILLUMINA	Illumina MiniSeq	Bmr6	fastq	AL8160051-pairsR1.fq.gz	AL8160051-pairsR2.fq.gz
SAMN23416194	AL8160052	genome editing: Sorghum	AMPLICON	GENOMIC	PCR	paired	ILLUMINA	Illumina MiniSeq	Bmr6	fastq	AL8160052-pairsR1.fq.gz	AL8160052-pairsR2.fq.gz
SAMN23416195	AL8160053	genome editing: Sorghum	AMPLICON	GENOMIC	PCR	paired	ILLUMINA	Illumina MiniSeq	Bmr6	fastq	AL8160053-pairsR1.fq.gz	AL8160053-pairsR2.fq.gz
SAMN23416196	AL8160054	genome editing: Sorghum	AMPLICON	GENOMIC	PCR	paired	ILLUMINA	Illumina MiniSeq	Bmr6	fastq	AL8160054-pairsR1.fq.gz	AL8160054-pairsR2.fq.gz
SAMN23416197	AL8160055	genome editing: Sorghum	AMPLICON	GENOMIC	PCR	paired	ILLUMINA	Illumina MiniSeq	Bmr6	fastq	AL8160055-pairsR1.fq.gz	AL8160055-pairsR2.fq.gz
SAMN23416198	AL8160056	genome editing: Sorghum	AMPLICON	GENOMIC	PCR	paired	ILLUMINA	Illumina MiniSeq	Bmr6	fastq	AL8160056-pairsR1.fq.gz	AL8160056-pairsR2.fq.gz
SAMN23416199	AL8160057	genome editing: Sorghum	AMPLICON	GENOMIC	PCR	paired	ILLUMINA	Illumina MiniSeq	Bmr6	fastq	AL8160057-pairsR1.fq.gz	AL8160057-pairsR2.fq.gz
SAMN23416200	AL8160058	genome editing: Sorghum	AMPLICON	GENOMIC	PCR	paired	ILLUMINA	Illumina MiniSeq	Bmr6	fastq	AL8160058-pairsR1.fq.gz	AL8160058-pairsR2.fq.gz
SAMN23416201	AL8160059	genome editing: Sorghum	AMPLICON	GENOMIC	PCR	paired	ILLUMINA	Illumina MiniSeq	Bmr6	fastq	AL8160059-pairsR1.fq.gz	AL8160059-pairsR2.fq.gz
SAMN23416202	AL8160060	genome editing: Sorghum	AMPLICON	GENOMIC	PCR	paired	ILLUMINA	Illumina MiniSeq	Bmr6	fastq	AL8160060-pairsR1.fq.gz	AL8160060-pairsR2.fq.gz
SAMN23416203	AL8160061	genome editing: Sorghum	AMPLICON	GENOMIC	PCR	paired	ILLUMINA	Illumina MiniSeq	Bmr6	fastq	AL8160061-pairsR1.fq.gz	AL8160061-pairsR2.fq.gz
SAMN23416204	AL8160062	genome editing: Sorghum	AMPLICON	GENOMIC	PCR	paired	ILLUMINA	Illumina MiniSeq	Bmr6	fastq	AL8160062-pairsR1.fq.gz	AL8160062-pairsR2.fq.gz
SAMN23416205	AL8160063	genome editing: Sorghum	AMPLICON	GENOMIC	PCR	paired	ILLUMINA	Illumina MiniSeq	Bmr6	fastq	AL8160063-pairsR1.fq.gz	AL8160063-pairsR2.fq.gz
SAMN23416206	AL8160064	genome editing: Sorghum	AMPLICON	GENOMIC	PCR	paired	ILLUMINA	Illumina MiniSeq	Bmr6	fastq	AL8160064-pairsR1.fq.gz	AL8160064-pairsR2.fq.gz
SAMN23416207	AL8160065	genome editing: Sorghum	AMPLICON	GENOMIC	PCR	paired	ILLUMINA	Illumina MiniSeq	Bmr6	fastq	AL8160065-pairsR1.fq.gz	AL8160065-pairsR2.fq.gz
SAMN23416208	AL8160066	genome editing: Sorghum	AMPLICON	GENOMIC	PCR	paired	ILLUMINA	Illumina MiniSeq	Bmr6	fastq	AL8160066-pairsR1.fq.gz	AL8160066-pairsR2.fq.gz
SAMN23416209	AL8890001	genome editing: Sorghum	AMPLICON	GENOMIC	PCR	paired	ILLUMINA	Illumina MiniSeq	Bmr6	fastq	AL8890001-pairsR1.fq.gz	AL8890001-pairsR2.fq.gz
SAMN23416210	AL8890002	genome editing: Sorghum	AMPLICON	GENOMIC	PCR	paired	ILLUMINA	Illumina MiniSeq	Bmr6	fastq	AL8890002-pairsR1.fq.gz	AL8890002-pairsR2.fq.gz
SAMN23416211	AL8890003	genome editing: Sorghum	AMPLICON	GENOMIC	PCR	paired	ILLUMINA	Illumina MiniSeq	Bmr6	fastq	AL8890003-pairsR1.fq.gz	AL8890003-pairsR2.fq.gz
SAMN23416212	AL8890004	genome editing: Sorghum	AMPLICON	GENOMIC	PCR	paired	ILLUMINA	Illumina MiniSeq	Bmr6	fastq	AL8890004-pairsR1.fq.gz	AL8890004-pairsR2.fq.gz
SAMN23416213	AL8890005	genome editing: Sorghum	AMPLICON	GENOMIC	PCR	paired	ILLUMINA	Illumina MiniSeq	Bmr6	fastq	AL8890005-pairsR1.fq.gz	AL8890005-pairsR2.fq.gz
SAMN23416214	AL8890006	genome editing: Sorghum	AMPLICON	GENOMIC	PCR	paired	ILLUMINA	Illumina MiniSeq	Bmr6	fastq	AL8890006-pairsR1.fq.gz	AL8890006-pairsR2.fq.gz
SAMN23416215	AL8890007	genome editing: Sorghum	AMPLICON	GENOMIC	PCR	paired	ILLUMINA	Illumina MiniSeq	Bmr6	fastq	AL8890007-pairsR1.fq.gz	AL8890007-pairsR2.fq.gz
SAMN23416216	AL8890008	genome editing: Sorghum	AMPLICON	GENOMIC	PCR	paired	ILLUMINA	Illumina MiniSeq	Bmr6	fastq	AL8890008-pairsR1.fq.gz	AL8890008-pairsR2.fq.gz
SAMN23416217	AL8890009	genome editing: Sorghum	AMPLICON	GENOMIC	PCR	paired	ILLUMINA	Illumina MiniSeq	Bmr6	fastq	AL8890009-pairsR1.fq.gz	AL8890009-pairsR2.fq.gz
SAMN23416218	AL8890010	genome editing: Sorghum	AMPLICON	GENOMIC	PCR	paired	ILLUMINA	Illumina MiniSeq	Bmr6	fastq	AL8890010-pairsR1.fq.gz	AL8890010-pairsR2.fq.gz
SAMN23416219	AL8890011	genome editing: Sorghum	AMPLICON	GENOMIC	PCR	paired	ILLUMINA	Illumina MiniSeq	Bmr6	fastq	AL8890011-pairsR1.fq.gz	AL8890011-pairsR2.fq.gz
SAMN23416220	AL8890012	genome editing: Sorghum	AMPLICON	GENOMIC	PCR	paired	ILLUMINA	Illumina MiniSeq	Bmr6	fastq	AL8890012-pairsR1.fq.gz	AL8890012-pairsR2.fq.gz
SAMN23416221	AL8890013	genome editing: Sorghum	AMPLICON	GENOMIC	PCR	paired	ILLUMINA	Illumina MiniSeq	Bmr6	fastq	AL8890013-pairsR1.fq.gz	AL8890013-pairsR2.fq.gz
SAMN23416222	AL8890014	genome editing: Sorghum	AMPLICON	GENOMIC	PCR	paired	ILLUMINA	Illumina MiniSeq	Bmr6	fastq	AL8890014-pairsR1.fq.gz	AL8890014-pairsR2.fq.gz
SAMN23416223	AL8890015	genome editing: Sorghum	AMPLICON	GENOMIC	PCR	paired	ILLUMINA	Illumina MiniSeq	Bmr6	fastq	AL8890015-pairsR1.fq.gz	AL8890015-pairsR2.fq.gz
SAMN23416224	AL8890016	genome editing: Sorghum	AMPLICON	GENOMIC	PCR	paired	ILLUMINA	Illumina MiniSeq	Bmr6	fastq	AL8890016-pairsR1.fq.gz	AL8890016-pairsR2.fq.gz
SAMN23416225	AL8890017	genome editing: Sorghum	AMPLICON	GENOMIC	PCR	paired	ILLUMINA	Illumina MiniSeq	Bmr6	fastq	AL8890017-pairsR1.fq.gz	AL8890017-pairsR2.fq.gz
SAMN23416226	AL8890018	genome editing: Sorghum	AMPLICON	GENOMIC	PCR	paired	ILLUMINA	Illumina MiniSeq	Bmr6	fastq	AL8890018-pairsR1.fq.gz	AL8890018-pairsR2.fq.gz
SAMN23416227	AL8890019	genome editing: Sorghum	AMPLICON	GENOMIC	PCR	paired	ILLUMINA	Illumina MiniSeq	Bmr6	fastq	AL8890019-pairsR1.fq.gz	AL8890019-pairsR2.fq.gz
SAMN23416228	AL8890020	genome editing: Sorghum	AMPLICON	GENOMIC	PCR	paired	ILLUMINA	Illumina MiniSeq	Bmr6	fastq	AL8890020-pairsR1.fq.gz	AL8890020-pairsR2.fq.gz
SAMN23416229	AL8890021	genome editing: Sorghum	AMPLICON	GENOMIC	PCR	paired	ILLUMINA	Illumina MiniSeq	Bmr6	fastq	AL8890021-pairsR1.fq.gz	AL8890021-pairsR2.fq.gz
SAMN23416230	AL8890022	genome editing: Sorghum	AMPLICON	GENOMIC	PCR	paired	ILLUMINA	Illumina MiniSeq	Bmr6	fastq	AL8890022-pairsR1.fq.gz	AL8890022-pairsR2.fq.gz
SAMN23416231	AL8890023	genome editing: Sorghum	AMPLICON	GENOMIC	PCR	paired	ILLUMINA	Illumina MiniSeq	Bmr6	fastq	AL8890023-pairsR1.fq.gz	AL8890023-pairsR2.fq.gz
SAMN23416232	AL8890024	genome editing: Sorghum	AMPLICON	GENOMIC	PCR	paired	ILLUMINA	Illumina MiniSeq	Bmr6	fastq	AL8890024-pairsR1.fq.gz	AL8890024-pairsR2.fq.gz
SAMN23416233	AL8890025	genome editing: Sorghum	AMPLICON	GENOMIC	PCR	paired	ILLUMINA	Illumina MiniSeq	Bmr6	fastq	AL8890025-pairsR1.fq.gz	AL8890025-pairsR2.fq.gz
SAMN23416234	AL8890026	genome editing: Sorghum	AMPLICON	GENOMIC	PCR	paired	ILLUMINA	Illumina MiniSeq	Bmr6	fastq	AL8890026-pairsR1.fq.gz	AL8890026-pairsR2.fq.gz
SAMN23416235	AL8890027	genome editing: Sorghum	AMPLICON	GENOMIC	PCR	paired	ILLUMINA	Illumina MiniSeq	Bmr6	fastq	AL8890027-pairsR1.fq.gz	AL8890027-pairsR2.fq.gz
SAMN23416236	AL8890028	genome editing: Sorghum	AMPLICON	GENOMIC	PCR	paired	ILLUMINA	Illumina MiniSeq	Bmr6	fastq	AL8890028-pairsR1.fq.gz	AL8890028-pairsR2.fq.gz
SAMN23416237	AL8890029	genome editing: Sorghum	AMPLICON	GENOMIC	PCR	paired	ILLUMINA	Illumina MiniSeq	Bmr6	fastq	AL8890029-pairsR1.fq.gz	AL8890029-pairsR2.fq.gz
SAMN23416238	AL8890030	genome editing: Sorghum	AMPLICON	GENOMIC	PCR	paired	ILLUMINA	Illumina MiniSeq	Bmr6	fastq	AL8890030-pairsR1.fq.gz	AL8890030-pairsR2.fq.gz
SAMN23416239	AL8890031	genome editing: Sorghum	AMPLICON	GENOMIC	PCR	paired	ILLUMINA	Illumina MiniSeq	Bmr6	fastq	AL8890031-pairsR1.fq.gz	AL8890031-pairsR2.fq.gz
SAMN23416240	AL8890032	genome editing: Sorghum	AMPLICON	GENOMIC	PCR	paired	ILLUMINA	Illumina MiniSeq	Bmr6	fastq	AL8890032-pairsR1.fq.gz	AL8890032-pairsR2.fq.gz
SAMN23416241	AL8890033	genome editing: Sorghum	AMPLICON	GENOMIC	PCR	paired	ILLUMINA	Illumina MiniSeq	Bmr6	fastq	AL8890033-pairsR1.fq.gz	AL8890033-pairsR2.fq.gz
SAMN23416242	AK3440131	genome editing: Sorghum	AMPLICON	GENOMIC	PCR	paired	ILLUMINA	Illumina MiniSeq	Bmr6	fastq	AK3440131-pairsR1.fq.gz	AK3440131-pairsR2.fq.gz
SAMN23416243	AK3440132	genome editing: Sorghum	AMPLICON	GENOMIC	PCR	paired	ILLUMINA	Illumina MiniSeq	Bmr6	fastq	AK3440132-pairsR1.fq.gz	AK3440132-pairsR2.fq.gz
SAMN23416244	AK3440133	genome editing: Sorghum	AMPLICON	GENOMIC	PCR	paired	ILLUMINA	Illumina MiniSeq	Bmr6	fastq	AK3440133-pairsR1.fq.gz	AK3440133-pairsR2.fq.gz
SAMN23416245	AK3440134	genome editing: Sorghum	AMPLICON	GENOMIC	PCR	paired	ILLUMINA	Illumina MiniSeq	Bmr6	fastq	AK3440134-pairsR1.fq.gz	AK3440134-pairsR2.fq.gz
SAMN23416246	AK3440135	genome editing: Sorghum	AMPLICON	GENOMIC	PCR	paired	ILLUMINA	Illumina MiniSeq	Bmr6	fastq	AK3440135-pairsR1.fq.gz	AK3440135-pairsR2.fq.gz
SAMN23416247	AK3440136	genome editing: Sorghum	AMPLICON	GENOMIC	PCR	paired	ILLUMINA	Illumina MiniSeq	Bmr6	fastq	AK3440136-pairsR1.fq.gz	AK3440136-pairsR2.fq.gz
SAMN23416248	AK3440137	genome editing: Sorghum	AMPLICON	GENOMIC	PCR	paired	ILLUMINA	Illumina MiniSeq	Bmr6	fastq	AK3440137-pairsR1.fq.gz	AK3440137-pairsR2.fq.gz
SAMN23416249	AK3440138	genome editing: Sorghum	AMPLICON	GENOMIC	PCR	paired	ILLUMINA	Illumina MiniSeq	Bmr6	fastq	AK3440138-pairsR1.fq.gz	AK3440138-pairsR2.fq.gz
SAMN23416250	AK3440139	genome editing: Sorghum	AMPLICON	GENOMIC	PCR	paired	ILLUMINA	Illumina MiniSeq	Bmr6	fastq	AK3440139-pairsR1.fq.gz	AK3440139-pairsR2.fq.gz
SAMN23416251	AK3440140	genome editing: Sorghum	AMPLICON	GENOMIC	PCR	paired	ILLUMINA	Illumina MiniSeq	Bmr6	fastq	AK3440140-pairsR1.fq.gz	AK3440140-pairsR2.fq.gz
SAMN23416252	AK3440141	genome editing: Sorghum	AMPLICON	GENOMIC	PCR	paired	ILLUMINA	Illumina MiniSeq	Bmr6	fastq	AK3440141-pairsR1.fq.gz	AK3440141-pairsR2.fq.gz
SAMN23416253	AK3440142	genome editing: Sorghum	AMPLICON	GENOMIC	PCR	paired	ILLUMINA	Illumina MiniSeq	Bmr6	fastq	AK3440142-pairsR1.fq.gz	AK3440142-pairsR2.fq.gz
SAMN23416254	AK3440143	genome editing: Sorghum	AMPLICON	GENOMIC	PCR	paired	ILLUMINA	Illumina MiniSeq	Bmr6	fastq	AK3440143-pairsR1.fq.gz	AK3440143-pairsR2.fq.gz
SAMN23416255	AK3440144	genome editing: Sorghum	AMPLICON	GENOMIC	PCR	paired	ILLUMINA	Illumina MiniSeq	Bmr6	fastq	AK3440144-pairsR1.fq.gz	AK3440144-pairsR2.fq.gz
SAMN23416256	AK3440145	genome editing: Sorghum	AMPLICON	GENOMIC	PCR	paired	ILLUMINA	Illumina MiniSeq	Bmr6	fastq	AK3440145-pairsR1.fq.gz	AK3440145-pairsR2.fq.gz
SAMN23416257	AK3440146	genome editing: Sorghum	AMPLICON	GENOMIC	PCR	paired	ILLUMINA	Illumina MiniSeq	Bmr6	fastq	AK3440146-pairsR1.fq.gz	AK3440146-pairsR2.fq.gz
SAMN23416258	AK3440147	genome editing: Sorghum	AMPLICON	GENOMIC	PCR	paired	ILLUMINA	Illumina MiniSeq	Bmr6	fastq	AK3440147-pairsR1.fq.gz	AK3440147-pairsR2.fq.gz
SAMN23416259	AK3440148	genome editing: Sorghum	AMPLICON	GENOMIC	PCR	paired	ILLUMINA	Illumina MiniSeq	Bmr6	fastq	AK3440148-pairsR1.fq.gz	AK3440148-pairsR2.fq.gz
SAMN23416260	AK3440149	genome editing: Sorghum	AMPLICON	GENOMIC	PCR	paired	ILLUMINA	Illumina MiniSeq	Bmr6	fastq	AK3440149-pairsR1.fq.gz	AK3440149-pairsR2.fq.gz
SAMN23416261	AK3440150	genome editing: Sorghum	AMPLICON	GENOMIC	PCR	paired	ILLUMINA	Illumina MiniSeq	Bmr6	fastq	AK3440150-pairsR1.fq.gz	AK3440150-pairsR2.fq.gz
SAMN23416262	AK3440151	genome editing: Sorghum	AMPLICON	GENOMIC	PCR	paired	ILLUMINA	Illumina MiniSeq	Bmr6	fastq	AK3440151-pairsR1.fq.gz	AK3440151-pairsR2.fq.gz
SAMN23416263	AK3440152	genome editing: Sorghum	AMPLICON	GENOMIC	PCR	paired	ILLUMINA	Illumina MiniSeq	Bmr6	fastq	AK3440152-pairsR1.fq.gz	AK3440152-pairsR2.fq.gz
SAMN23416264	AK3440153	genome editing: Sorghum	AMPLICON	GENOMIC	PCR	paired	ILLUMINA	Illumina MiniSeq	Bmr6	fastq	AK3440153-pairsR1.fq.gz	AK3440153-pairsR2.fq.gz
SAMN23416265	AK3440154	genome editing: Sorghum	AMPLICON	GENOMIC	PCR	paired	ILLUMINA	Illumina MiniSeq	Bmr6	fastq	AK3440154-pairsR1.fq.gz	AK3440154-pairsR2.fq.gz
SAMN23416266	AK3440155	genome editing: Sorghum	AMPLICON	GENOMIC	PCR	paired	ILLUMINA	Illumina MiniSeq	Bmr6	fastq	AK3440155-pairsR1.fq.gz	AK3440155-pairsR2.fq.gz
SAMN23416267	AK3440156	genome editing: Sorghum	AMPLICON	GENOMIC	PCR	paired	ILLUMINA	Illumina MiniSeq	Bmr6	fastq	AK3440156-pairsR1.fq.gz	AK3440156-pairsR2.fq.gz
SAMN23416268	AK3440157	genome editing: Sorghum	AMPLICON	GENOMIC	PCR	paired	ILLUMINA	Illumina MiniSeq	Bmr6	fastq	AK3440157-pairsR1.fq.gz	AK3440157-pairsR2.fq.gz
SAMN23416269	AK3440158	genome editing: Sorghum	AMPLICON	GENOMIC	PCR	paired	ILLUMINA	Illumina MiniSeq	Bmr6	fastq	AK3440158-pairsR1.fq.gz	AK3440158-pairsR2.fq.gz
SAMN23416270	AK3440159	genome editing: Sorghum	AMPLICON	GENOMIC	PCR	paired	ILLUMINA	Illumina MiniSeq	Bmr6	fastq	AK3440159-pairsR1.fq.gz	AK3440159-pairsR2.fq.gz
SAMN23416271	AK3440160	genome editing: Sorghum	AMPLICON	GENOMIC	PCR	paired	ILLUMINA	Illumina MiniSeq	Bmr6	fastq	AK3440160-pairsR1.fq.gz	AK3440160-pairsR2.fq.gz
SAMN23416272	AK3440161	genome editing: Sorghum	AMPLICON	GENOMIC	PCR	paired	ILLUMINA	Illumina MiniSeq	Bmr6	fastq	AK3440161-pairsR1.fq.gz	AK3440161-pairsR2.fq.gz
SAMN23416273	AK3440162	genome editing: Sorghum	AMPLICON	GENOMIC	PCR	paired	ILLUMINA	Illumina MiniSeq	Bmr6	fastq	AK3440162-pairsR1.fq.gz	AK3440162-pairsR2.fq.gz
SAMN23416274	AK3440163	genome editing: Sorghum	AMPLICON	GENOMIC	PCR	paired	ILLUMINA	Illumina MiniSeq	Bmr6	fastq	AK3440163-pairsR1.fq.gz	AK3440163-pairsR2.fq.gz
SAMN23416275	AK3440164	genome editing: Sorghum	AMPLICON	GENOMIC	PCR	paired	ILLUMINA	Illumina MiniSeq	Bmr6	fastq	AK3440164-pairsR1.fq.gz	AK3440164-pairsR2.fq.gz
SAMN23416276	AK3440165	genome editing: Sorghum	AMPLICON	GENOMIC	PCR	paired	ILLUMINA	Illumina MiniSeq	Bmr6	fastq	AK3440165-pairsR1.fq.gz	AK3440165-pairsR2.fq.gz
SAMN23416277	AK3440166	genome editing: Sorghum	AMPLICON	GENOMIC	PCR	paired	ILLUMINA	Illumina MiniSeq	Bmr6	fastq	AK3440166-pairsR1.fq.gz	AK3440166-pairsR2.fq.gz
SAMN23416278	AK3440167	genome editing: Sorghum	AMPLICON	GENOMIC	PCR	paired	ILLUMINA	Illumina MiniSeq	Bmr6	fastq	AK3440167-pairsR1.fq.gz	AK3440167-pairsR2.fq.gz
SAMN23416279	AK3440168	genome editing: Sorghum	AMPLICON	GENOMIC	PCR	paired	ILLUMINA	Illumina MiniSeq	Bmr6	fastq	AK3440168-pairsR1.fq.gz	AK3440168-pairsR2.fq.gz
SAMN23416280	AK3440169	genome editing: Sorghum	AMPLICON	GENOMIC	PCR	paired	ILLUMINA	Illumina MiniSeq	Bmr6	fastq	AK3440169-pairsR1.fq.gz	AK3440169-pairsR2.fq.gz
SAMN23416281	AK3440170	genome editing: Sorghum	AMPLICON	GENOMIC	PCR	paired	ILLUMINA	Illumina MiniSeq	Bmr6	fastq	AK3440170-pairsR1.fq.gz	AK3440170-pairsR2.fq.gz
SAMN23416282	AK3440171	genome editing: Sorghum	AMPLICON	GENOMIC	PCR	paired	ILLUMINA	Illumina MiniSeq	Bmr6	fastq	AK3440171-pairsR1.fq.gz	AK3440171-pairsR2.fq.gz
SAMN23416283	AK3440172	genome editing: Sorghum	AMPLICON	GENOMIC	PCR	paired	ILLUMINA	Illumina MiniSeq	Bmr6	fastq	AK3440172-pairsR1.fq.gz	AK3440172-pairsR2.fq.gz
SAMN23416284	AK3440173	genome editing: Sorghum	AMPLICON	GENOMIC	PCR	paired	ILLUMINA	Illumina MiniSeq	Bmr6	fastq	AK3440173-pairsR1.fq.gz	AK3440173-pairsR2.fq.gz
SAMN23416285	AK3440174	genome editing: Sorghum	AMPLICON	GENOMIC	PCR	paired	ILLUMINA	Illumina MiniSeq	Bmr6	fastq	AK3440174-pairsR1.fq.gz	AK3440174-pairsR2.fq.gz
SAMN23416286	AK3440175	genome editing: Sorghum	AMPLICON	GENOMIC	PCR	paired	ILLUMINA	Illumina MiniSeq	Bmr6	fastq	AK3440175-pairsR1.fq.gz	AK3440175-pairsR2.fq.gz
SAMN23416287	AK3440176	genome editing: Sorghum	AMPLICON	GENOMIC	PCR	paired	ILLUMINA	Illumina MiniSeq	Bmr6	fastq	AK3440176-pairsR1.fq.gz	AK3440176-pairsR2.fq.gz
SAMN23416288	AK3440177	genome editing: Sorghum	AMPLICON	GENOMIC	PCR	paired	ILLUMINA	Illumina MiniSeq	Bmr6	fastq	AK3440177-pairsR1.fq.gz	AK3440177-pairsR2.fq.gz
SAMN23416289	AK3440178	genome editing: Sorghum	AMPLICON	GENOMIC	PCR	paired	ILLUMINA	Illumina MiniSeq	Bmr6	fastq	AK3440178-pairsR1.fq.gz	AK3440178-pairsR2.fq.gz
SAMN23416290	AK3440179	genome editing: Sorghum	AMPLICON	GENOMIC	PCR	paired	ILLUMINA	Illumina MiniSeq	Bmr6	fastq	AK3440179-pairsR1.fq.gz	AK3440179-pairsR2.fq.gz
SAMN23416291	AK3440180	genome editing: Sorghum	AMPLICON	GENOMIC	PCR	paired	ILLUMINA	Illumina MiniSeq	Bmr6	fastq	AK3440180-pairsR1.fq.gz	AK3440180-pairsR2.fq.gz
SAMN23416292	AK3440181	genome editing: Sorghum	AMPLICON	GENOMIC	PCR	paired	ILLUMINA	Illumina MiniSeq	Bmr6	fastq	AK3440181-pairsR1.fq.gz	AK3440181-pairsR2.fq.gz
SAMN23416293	AK3440182	genome editing: Sorghum	AMPLICON	GENOMIC	PCR	paired	ILLUMINA	Illumina MiniSeq	Bmr6	fastq	AK3440182-pairsR1.fq.gz	AK3440182-pairsR2.fq.gz
SAMN23416294	AK3440183	genome editing: Sorghum	AMPLICON	GENOMIC	PCR	paired	ILLUMINA	Illumina MiniSeq	Bmr6	fastq	AK3440183-pairsR1.fq.gz	AK3440183-pairsR2.fq.gz
SAMN23416295	AK3440184	genome editing: Sorghum	AMPLICON	GENOMIC	PCR	paired	ILLUMINA	Illumina MiniSeq	Bmr6	fastq	AK3440184-pairsR1.fq.gz	AK3440184-pairsR2.fq.gz
SAMN23416296	AK3440185	genome editing: Sorghum	AMPLICON	GENOMIC	PCR	paired	ILLUMINA	Illumina MiniSeq	Bmr6	fastq	AK3440185-pairsR1.fq.gz	AK3440185-pairsR2.fq.gz
SAMN23416297	AK3440186	genome editing: Sorghum	AMPLICON	GENOMIC	PCR	paired	ILLUMINA	Illumina MiniSeq	Bmr6	fastq	AK3440186-pairsR1.fq.gz	AK3440186-pairsR2.fq.gz
SAMN23416298	AK3440187	genome editing: Sorghum	AMPLICON	GENOMIC	PCR	paired	ILLUMINA	Illumina MiniSeq	Bmr6	fastq	AK3440187-pairsR1.fq.gz	AK3440187-pairsR2.fq.gz
SAMN23416299	AK3440188	genome editing: Sorghum	AMPLICON	GENOMIC	PCR	paired	ILLUMINA	Illumina MiniSeq	Bmr6	fastq	AK3440188-pairsR1.fq.gz	AK3440188-pairsR2.fq.gz
SAMN23416300	AK3440189	genome editing: Sorghum	AMPLICON	GENOMIC	PCR	paired	ILLUMINA	Illumina MiniSeq	Bmr6	fastq	AK3440189-pairsR1.fq.gz	AK3440189-pairsR2.fq.gz
SAMN23416301	AK3440190	genome editing: Sorghum	AMPLICON	GENOMIC	PCR	paired	ILLUMINA	Illumina MiniSeq	Bmr6	fastq	AK3440190-pairsR1.fq.gz	AK3440190-pairsR2.fq.gz
SAMN23416302	AK3440191	genome editing: Sorghum	AMPLICON	GENOMIC	PCR	paired	ILLUMINA	Illumina MiniSeq	Bmr6	fastq	AK3440191-pairsR1.fq.gz	AK3440191-pairsR2.fq.gz
SAMN23416303	AK3440192	genome editing: Sorghum	AMPLICON	GENOMIC	PCR	paired	ILLUMINA	Illumina MiniSeq	Bmr6	fastq	AK3440192-pairsR1.fq.gz	AK3440192-pairsR2.fq.gz
SAMN23416304	AK3440193	genome editing: Sorghum	AMPLICON	GENOMIC	PCR	paired	ILLUMINA	Illumina MiniSeq	Bmr6	fastq	AK3440193-pairsR1.fq.gz	AK3440193-pairsR2.fq.gz
SAMN23416305	AK3440194	genome editing: Sorghum	AMPLICON	GENOMIC	PCR	paired	ILLUMINA	Illumina MiniSeq	Bmr6	fastq	AK3440194-pairsR1.fq.gz	AK3440194-pairsR2.fq.gz
SAMN23416306	AK3440195	genome editing: Sorghum	AMPLICON	GENOMIC	PCR	paired	ILLUMINA	Illumina MiniSeq	Bmr6	fastq	AK3440195-pairsR1.fq.gz	AK3440195-pairsR2.fq.gz
SAMN23416307	AK3440196	genome editing: Sorghum	AMPLICON	GENOMIC	PCR	paired	ILLUMINA	Illumina MiniSeq	Bmr6	fastq	AK3440196-pairsR1.fq.gz	AK3440196-pairsR2.fq.gz
SAMN23416308	AK3440197	genome editing: Sorghum	AMPLICON	GENOMIC	PCR	paired	ILLUMINA	Illumina MiniSeq	Bmr6	fastq	AK3440197-pairsR1.fq.gz	AK3440197-pairsR2.fq.gz
SAMN23416309	AK3440198	genome editing: Sorghum	AMPLICON	GENOMIC	PCR	paired	ILLUMINA	Illumina MiniSeq	Bmr6	fastq	AK3440198-pairsR1.fq.gz	AK3440198-pairsR2.fq.gz
SAMN23416310	AK3440199	genome editing: Sorghum	AMPLICON	GENOMIC	PCR	paired	ILLUMINA	Illumina MiniSeq	Bmr6	fastq	AK3440199-pairsR1.fq.gz	AK3440199-pairsR2.fq.gz
SAMN23416311	AK3440200	genome editing: Sorghum	AMPLICON	GENOMIC	PCR	paired	ILLUMINA	Illumina MiniSeq	Bmr6	fastq	AK3440200-pairsR1.fq.gz	AK3440200-pairsR2.fq.gz
SAMN23416312	AK3440201	genome editing: Sorghum	AMPLICON	GENOMIC	PCR	paired	ILLUMINA	Illumina MiniSeq	Bmr6	fastq	AK3440201-pairsR1.fq.gz	AK3440201-pairsR2.fq.gz
SAMN23416313	AK3440202	genome editing: Sorghum	AMPLICON	GENOMIC	PCR	paired	ILLUMINA	Illumina MiniSeq	Bmr6	fastq	AK3440202-pairsR1.fq.gz	AK3440202-pairsR2.fq.gz
SAMN23416314	AK3440203	genome editing: Sorghum	AMPLICON	GENOMIC	PCR	paired	ILLUMINA	Illumina MiniSeq	Bmr6	fastq	AK3440203-pairsR1.fq.gz	AK3440203-pairsR2.fq.gz
SAMN23416315	AK3440204	genome editing: Sorghum	AMPLICON	GENOMIC	PCR	paired	ILLUMINA	Illumina MiniSeq	Bmr6	fastq	AK3440204-pairsR1.fq.gz	AK3440204-pairsR2.fq.gz
SAMN23416316	AK3440205	genome editing: Sorghum	AMPLICON	GENOMIC	PCR	paired	ILLUMINA	Illumina MiniSeq	Bmr6	fastq	AK3440205-pairsR1.fq.gz	AK3440205-pairsR2.fq.gz
SAMN23416317	AK3440206	genome editing: Sorghum	AMPLICON	GENOMIC	PCR	paired	ILLUMINA	Illumina MiniSeq	Bmr6	fastq	AK3440206-pairsR1.fq.gz	AK3440206-pairsR2.fq.gz
SAMN23416318	AK3440207	genome editing: Sorghum	AMPLICON	GENOMIC	PCR	paired	ILLUMINA	Illumina MiniSeq	Bmr6	fastq	AK3440207-pairsR1.fq.gz	AK3440207-pairsR2.fq.gz
SAMN23416319	AK3440208	genome editing: Sorghum	AMPLICON	GENOMIC	PCR	paired	ILLUMINA	Illumina MiniSeq	Bmr6	fastq	AK3440208-pairsR1.fq.gz	AK3440208-pairsR2.fq.gz
SAMN23416320	AK3440209	genome editing: Sorghum	AMPLICON	GENOMIC	PCR	paired	ILLUMINA	Illumina MiniSeq	Bmr6	fastq	AK3440209-pairsR1.fq.gz	AK3440209-pairsR2.fq.gz
SAMN23416321	AK3440210	genome editing: Sorghum	AMPLICON	GENOMIC	PCR	paired	ILLUMINA	Illumina MiniSeq	Bmr6	fastq	AK3440210-pairsR1.fq.gz	AK3440210-pairsR2.fq.gz
SAMN23416322	AK3440211	genome editing: Sorghum	AMPLICON	GENOMIC	PCR	paired	ILLUMINA	Illumina MiniSeq	Bmr6	fastq	AK3440211-pairsR1.fq.gz	AK3440211-pairsR2.fq.gz
SAMN23416323	AK3440212	genome editing: Sorghum	AMPLICON	GENOMIC	PCR	paired	ILLUMINA	Illumina MiniSeq	Bmr6	fastq	AK3440212-pairsR1.fq.gz	AK3440212-pairsR2.fq.gz
SAMN23416324	AK3440213	genome editing: Sorghum	AMPLICON	GENOMIC	PCR	paired	ILLUMINA	Illumina MiniSeq	Bmr6	fastq	AK3440213-pairsR1.fq.gz	AK3440213-pairsR2.fq.gz
SAMN23416325	AK3440214	genome editing: Sorghum	AMPLICON	GENOMIC	PCR	paired	ILLUMINA	Illumina MiniSeq	Bmr6	fastq	AK3440214-pairsR1.fq.gz	AK3440214-pairsR2.fq.gz
SAMN23416326	AK3440215	genome editing: Sorghum	AMPLICON	GENOMIC	PCR	paired	ILLUMINA	Illumina MiniSeq	Bmr6	fastq	AK3440215-pairsR1.fq.gz	AK3440215-pairsR2.fq.gz
SAMN23416327	AK3440216	genome editing: Sorghum	AMPLICON	GENOMIC	PCR	paired	ILLUMINA	Illumina MiniSeq	Bmr6	fastq	AK3440216-pairsR1.fq.gz	AK3440216-pairsR2.fq.gz
SAMN23416328	AK3440217	genome editing: Sorghum	AMPLICON	GENOMIC	PCR	paired	ILLUMINA	Illumina MiniSeq	Bmr6	fastq	AK3440217-pairsR1.fq.gz	AK3440217-pairsR2.fq.gz
SAMN23416329	AK5290025	genome editing: Sorghum	AMPLICON	GENOMIC	PCR	paired	ILLUMINA	Illumina MiniSeq	Bmr6	fastq	AK5290025-pairsR1.fq.gz	AK5290025-pairsR2.fq.gz
SAMN23416330	AK5290026	genome editing: Sorghum	AMPLICON	GENOMIC	PCR	paired	ILLUMINA	Illumina MiniSeq	Bmr6	fastq	AK5290026-pairsR1.fq.gz	AK5290026-pairsR2.fq.gz
SAMN23416331	AK5290027	genome editing: Sorghum	AMPLICON	GENOMIC	PCR	paired	ILLUMINA	Illumina MiniSeq	Bmr6	fastq	AK5290027-pairsR1.fq.gz	AK5290027-pairsR2.fq.gz
SAMN23416332	AK5290028	genome editing: Sorghum	AMPLICON	GENOMIC	PCR	paired	ILLUMINA	Illumina MiniSeq	Bmr6	fastq	AK5290028-pairsR1.fq.gz	AK5290028-pairsR2.fq.gz
SAMN23416333	AK5290029	genome editing: Sorghum	AMPLICON	GENOMIC	PCR	paired	ILLUMINA	Illumina MiniSeq	Bmr6	fastq	AK5290029-pairsR1.fq.gz	AK5290029-pairsR2.fq.gz
SAMN23416334	AK5290030	genome editing: Sorghum	AMPLICON	GENOMIC	PCR	paired	ILLUMINA	Illumina MiniSeq	Bmr6	fastq	AK5290030-pairsR1.fq.gz	AK5290030-pairsR2.fq.gz
SAMN23416335	AK5290093	genome editing: Sorghum	AMPLICON	GENOMIC	PCR	paired	ILLUMINA	Illumina MiniSeq	Bmr6	fastq	AK5290093-pairsR1.fq.gz	AK5290093-pairsR2.fq.gz
SAMN23416336	AK5290094	genome editing: Sorghum	AMPLICON	GENOMIC	PCR	paired	ILLUMINA	Illumina MiniSeq	Bmr6	fastq	AK5290094-pairsR1.fq.gz	AK5290094-pairsR2.fq.gz
SAMN23416337	AK5290095	genome editing: Sorghum	AMPLICON	GENOMIC	PCR	paired	ILLUMINA	Illumina MiniSeq	Bmr6	fastq	AK5290095-pairsR1.fq.gz	AK5290095-pairsR2.fq.gz
SAMN23416338	AK5290096	genome editing: Sorghum	AMPLICON	GENOMIC	PCR	paired	ILLUMINA	Illumina MiniSeq	Bmr6	fastq	AK5290096-pairsR1.fq.gz	AK5290096-pairsR2.fq.gz
SAMN23416339	AK5290097	genome editing: Sorghum	AMPLICON	GENOMIC	PCR	paired	ILLUMINA	Illumina MiniSeq	Bmr6	fastq	AK5290097-pairsR1.fq.gz	AK5290097-pairsR2.fq.gz
SAMN23416340	AK5290098	genome editing: Sorghum	AMPLICON	GENOMIC	PCR	paired	ILLUMINA	Illumina MiniSeq	Bmr6	fastq	AK5290098-pairsR1.fq.gz	AK5290098-pairsR2.fq.gz
SAMN23416341	AK5290099	genome editing: Sorghum	AMPLICON	GENOMIC	PCR	paired	ILLUMINA	Illumina MiniSeq	Bmr6	fastq	AK5290099-pairsR1.fq.gz	AK5290099-pairsR2.fq.gz
SAMN23416342	AK5290100	genome editing: Sorghum	AMPLICON	GENOMIC	PCR	paired	ILLUMINA	Illumina MiniSeq	Bmr6	fastq	AK5290100-pairsR1.fq.gz	AK5290100-pairsR2.fq.gz
SAMN23416343	AK5290101	genome editing: Sorghum	AMPLICON	GENOMIC	PCR	paired	ILLUMINA	Illumina MiniSeq	Bmr6	fastq	AK5290101-pairsR1.fq.gz	AK5290101-pairsR2.fq.gz
SAMN23416344	AK5290102	genome editing: Sorghum	AMPLICON	GENOMIC	PCR	paired	ILLUMINA	Illumina MiniSeq	Bmr6	fastq	AK5290102-pairsR1.fq.gz	AK5290102-pairsR2.fq.gz
SAMN23416345	AK5290103	genome editing: Sorghum	AMPLICON	GENOMIC	PCR	paired	ILLUMINA	Illumina MiniSeq	Bmr6	fastq	AK5290103-pairsR1.fq.gz	AK5290103-pairsR2.fq.gz
SAMN23416346	AK5290104	genome editing: Sorghum	AMPLICON	GENOMIC	PCR	paired	ILLUMINA	Illumina MiniSeq	Bmr6	fastq	AK5290104-pairsR1.fq.gz	AK5290104-pairsR2.fq.gz
SAMN23416347	AK5290105	genome editing: Sorghum	AMPLICON	GENOMIC	PCR	paired	ILLUMINA	Illumina MiniSeq	Bmr6	fastq	AK5290105-pairsR1.fq.gz	AK5290105-pairsR2.fq.gz
SAMN23416348	AK5290106	genome editing: Sorghum	AMPLICON	GENOMIC	PCR	paired	ILLUMINA	Illumina MiniSeq	Bmr6	fastq	AK5290106-pairsR1.fq.gz	AK5290106-pairsR2.fq.gz
SAMN23416349	AK5290107	genome editing: Sorghum	AMPLICON	GENOMIC	PCR	paired	ILLUMINA	Illumina MiniSeq	Bmr6	fastq	AK5290107-pairsR1.fq.gz	AK5290107-pairsR2.fq.gz
SAMN23416350	AK5290108	genome editing: Sorghum	AMPLICON	GENOMIC	PCR	paired	ILLUMINA	Illumina MiniSeq	Bmr6	fastq	AK5290108-pairsR1.fq.gz	AK5290108-pairsR2.fq.gz
SAMN23416351	AK5290109	genome editing: Sorghum	AMPLICON	GENOMIC	PCR	paired	ILLUMINA	Illumina MiniSeq	Bmr6	fastq	AK5290109-pairsR1.fq.gz	AK5290109-pairsR2.fq.gz
SAMN23416352	AK5290110	genome editing: Sorghum	AMPLICON	GENOMIC	PCR	paired	ILLUMINA	Illumina MiniSeq	Bmr6	fastq	AK5290110-pairsR1.fq.gz	AK5290110-pairsR2.fq.gz
SAMN23416353	AK5290111	genome editing: Sorghum	AMPLICON	GENOMIC	PCR	paired	ILLUMINA	Illumina MiniSeq	Bmr6	fastq	AK5290111-pairsR1.fq.gz	AK5290111-pairsR2.fq.gz
SAMN23416354	AK5290112	genome editing: Sorghum	AMPLICON	GENOMIC	PCR	paired	ILLUMINA	Illumina MiniSeq	Bmr6	fastq	AK5290112-pairsR1.fq.gz	AK5290112-pairsR2.fq.gz
SAMN23416355	AK5290113	genome editing: Sorghum	AMPLICON	GENOMIC	PCR	paired	ILLUMINA	Illumina MiniSeq	Bmr6	fastq	AK5290113-pairsR1.fq.gz	AK5290113-pairsR2.fq.gz
SAMN23416356	AK5290114	genome editing: Sorghum	AMPLICON	GENOMIC	PCR	paired	ILLUMINA	Illumina MiniSeq	Bmr6	fastq	AK5290114-pairsR1.fq.gz	AK5290114-pairsR2.fq.gz
SAMN23416357	AK5290115	genome editing: Sorghum	AMPLICON	GENOMIC	PCR	paired	ILLUMINA	Illumina MiniSeq	Bmr6	fastq	AK5290115-pairsR1.fq.gz	AK5290115-pairsR2.fq.gz
SAMN23416358	AK5290116	genome editing: Sorghum	AMPLICON	GENOMIC	PCR	paired	ILLUMINA	Illumina MiniSeq	Bmr6	fastq	AK5290116-pairsR1.fq.gz	AK5290116-pairsR2.fq.gz
SAMN23416359	AK5290117	genome editing: Sorghum	AMPLICON	GENOMIC	PCR	paired	ILLUMINA	Illumina MiniSeq	Bmr6	fastq	AK5290117-pairsR1.fq.gz	AK5290117-pairsR2.fq.gz
SAMN23416360	AK5290118	genome editing: Sorghum	AMPLICON	GENOMIC	PCR	paired	ILLUMINA	Illumina MiniSeq	Bmr6	fastq	AK5290118-pairsR1.fq.gz	AK5290118-pairsR2.fq.gz
SAMN23416361	AK5290119	genome editing: Sorghum	AMPLICON	GENOMIC	PCR	paired	ILLUMINA	Illumina MiniSeq	Bmr6	fastq	AK5290119-pairsR1.fq.gz	AK5290119-pairsR2.fq.gz
SAMN23416362	AK5290120	genome editing: Sorghum	AMPLICON	GENOMIC	PCR	paired	ILLUMINA	Illumina MiniSeq	Bmr6	fastq	AK5290120-pairsR1.fq.gz	AK5290120-pairsR2.fq.gz
SAMN23416363	AK5290121	genome editing: Sorghum	AMPLICON	GENOMIC	PCR	paired	ILLUMINA	Illumina MiniSeq	Bmr6	fastq	AK5290121-pairsR1.fq.gz	AK5290121-pairsR2.fq.gz
SAMN23416364	AK5290122	genome editing: Sorghum	AMPLICON	GENOMIC	PCR	paired	ILLUMINA	Illumina MiniSeq	Bmr6	fastq	AK5290122-pairsR1.fq.gz	AK5290122-pairsR2.fq.gz
SAMN23416365	AK5290123	genome editing: Sorghum	AMPLICON	GENOMIC	PCR	paired	ILLUMINA	Illumina MiniSeq	Bmr6	fastq	AK5290123-pairsR1.fq.gz	AK5290123-pairsR2.fq.gz
SAMN23416366	AK5290124	genome editing: Sorghum	AMPLICON	GENOMIC	PCR	paired	ILLUMINA	Illumina MiniSeq	Bmr6	fastq	AK5290124-pairsR1.fq.gz	AK5290124-pairsR2.fq.gz
SAMN23416367	AK5290125	genome editing: Sorghum	AMPLICON	GENOMIC	PCR	paired	ILLUMINA	Illumina MiniSeq	Bmr6	fastq	AK5290125-pairsR1.fq.gz	AK5290125-pairsR2.fq.gz
SAMN23416368	AK5290126	genome editing: Sorghum	AMPLICON	GENOMIC	PCR	paired	ILLUMINA	Illumina MiniSeq	Bmr6	fastq	AK5290126-pairsR1.fq.gz	AK5290126-pairsR2.fq.gz
SAMN23416369	AK5290127	genome editing: Sorghum	AMPLICON	GENOMIC	PCR	paired	ILLUMINA	Illumina MiniSeq	Bmr6	fastq	AK5290127-pairsR1.fq.gz	AK5290127-pairsR2.fq.gz
SAMN23416370	AK5290128	genome editing: Sorghum	AMPLICON	GENOMIC	PCR	paired	ILLUMINA	Illumina MiniSeq	Bmr6	fastq	AK5290128-pairsR1.fq.gz	AK5290128-pairsR2.fq.gz
SAMN23416371	AK5290129	genome editing: Sorghum	AMPLICON	GENOMIC	PCR	paired	ILLUMINA	Illumina MiniSeq	Bmr6	fastq	AK5290129-pairsR1.fq.gz	AK5290129-pairsR2.fq.gz
SAMN23416372	AK5290130	genome editing: Sorghum	AMPLICON	GENOMIC	PCR	paired	ILLUMINA	Illumina MiniSeq	Bmr6	fastq	AK5290130-pairsR1.fq.gz	AK5290130-pairsR2.fq.gz
SAMN23416373	AK5290131	genome editing: Sorghum	AMPLICON	GENOMIC	PCR	paired	ILLUMINA	Illumina MiniSeq	Bmr6	fastq	AK5290131-pairsR1.fq.gz	AK5290131-pairsR2.fq.gz
SAMN23416374	AK5290132	genome editing: Sorghum	AMPLICON	GENOMIC	PCR	paired	ILLUMINA	Illumina MiniSeq	Bmr6	fastq	AK5290132-pairsR1.fq.gz	AK5290132-pairsR2.fq.gz
SAMN23416375	AK5290133	genome editing: Sorghum	AMPLICON	GENOMIC	PCR	paired	ILLUMINA	Illumina MiniSeq	Bmr6	fastq	AK5290133-pairsR1.fq.gz	AK5290133-pairsR2.fq.gz
SAMN23416376	AK5290134	genome editing: Sorghum	AMPLICON	GENOMIC	PCR	paired	ILLUMINA	Illumina MiniSeq	Bmr6	fastq	AK5290134-pairsR1.fq.gz	AK5290134-pairsR2.fq.gz
SAMN23416377	AK4730001	genome editing: Sorghum	AMPLICON	GENOMIC	PCR	paired	ILLUMINA	Illumina MiniSeq	Bmr6	fastq	AK4730001-pairsR1.fq.gz	AK4730001-pairsR2.fq.gz
SAMN23416378	AK4730002	genome editing: Sorghum	AMPLICON	GENOMIC	PCR	paired	ILLUMINA	Illumina MiniSeq	Bmr6	fastq	AK4730002-pairsR1.fq.gz	AK4730002-pairsR2.fq.gz
SAMN23416379	AK4730003	genome editing: Sorghum	AMPLICON	GENOMIC	PCR	paired	ILLUMINA	Illumina MiniSeq	Bmr6	fastq	AK4730003-pairsR1.fq.gz	AK4730003-pairsR2.fq.gz
SAMN23416380	AK4730004	genome editing: Sorghum	AMPLICON	GENOMIC	PCR	paired	ILLUMINA	Illumina MiniSeq	Bmr6	fastq	AK4730004-pairsR1.fq.gz	AK4730004-pairsR2.fq.gz
SAMN23416381	AK4730005	genome editing: Sorghum	AMPLICON	GENOMIC	PCR	paired	ILLUMINA	Illumina MiniSeq	Bmr6	fastq	AK4730005-pairsR1.fq.gz	AK4730005-pairsR2.fq.gz
SAMN23416382	AK4730006	genome editing: Sorghum	AMPLICON	GENOMIC	PCR	paired	ILLUMINA	Illumina MiniSeq	Bmr6	fastq	AK4730006-pairsR1.fq.gz	AK4730006-pairsR2.fq.gz
SAMN23416383	AK4730007	genome editing: Sorghum	AMPLICON	GENOMIC	PCR	paired	ILLUMINA	Illumina MiniSeq	Bmr6	fastq	AK4730007-pairsR1.fq.gz	AK4730007-pairsR2.fq.gz
SAMN23416384	AK4730008	genome editing: Sorghum	AMPLICON	GENOMIC	PCR	paired	ILLUMINA	Illumina MiniSeq	Bmr6	fastq	AK4730008-pairsR1.fq.gz	AK4730008-pairsR2.fq.gz
SAMN23416385	AK4730009	genome editing: Sorghum	AMPLICON	GENOMIC	PCR	paired	ILLUMINA	Illumina MiniSeq	Bmr6	fastq	AK4730009-pairsR1.fq.gz	AK4730009-pairsR2.fq.gz
SAMN23416386	AK4730010	genome editing: Sorghum	AMPLICON	GENOMIC	PCR	paired	ILLUMINA	Illumina MiniSeq	Bmr6	fastq	AK4730010-pairsR1.fq.gz	AK4730010-pairsR2.fq.gz
SAMN23416387	AK4730011	genome editing: Sorghum	AMPLICON	GENOMIC	PCR	paired	ILLUMINA	Illumina MiniSeq	Bmr6	fastq	AK4730011-pairsR1.fq.gz	AK4730011-pairsR2.fq.gz
SAMN23416388	AK4730012	genome editing: Sorghum	AMPLICON	GENOMIC	PCR	paired	ILLUMINA	Illumina MiniSeq	Bmr6	fastq	AK4730012-pairsR1.fq.gz	AK4730012-pairsR2.fq.gz
SAMN23416389	AK4730013	genome editing: Sorghum	AMPLICON	GENOMIC	PCR	paired	ILLUMINA	Illumina MiniSeq	Bmr6	fastq	AK4730013-pairsR1.fq.gz	AK4730013-pairsR2.fq.gz
SAMN23416390	AK4730014	genome editing: Sorghum	AMPLICON	GENOMIC	PCR	paired	ILLUMINA	Illumina MiniSeq	Bmr6	fastq	AK4730014-pairsR1.fq.gz	AK4730014-pairsR2.fq.gz
SAMN23416391	AK4730015	genome editing: Sorghum	AMPLICON	GENOMIC	PCR	paired	ILLUMINA	Illumina MiniSeq	Bmr6	fastq	AK4730015-pairsR1.fq.gz	AK4730015-pairsR2.fq.gz
SAMN23416392	AK4730016	genome editing: Sorghum	AMPLICON	GENOMIC	PCR	paired	ILLUMINA	Illumina MiniSeq	Bmr6	fastq	AK4730016-pairsR1.fq.gz	AK4730016-pairsR2.fq.gz
SAMN23416393	AK4730017	genome editing: Sorghum	AMPLICON	GENOMIC	PCR	paired	ILLUMINA	Illumina MiniSeq	Bmr6	fastq	AK4730017-pairsR1.fq.gz	AK4730017-pairsR2.fq.gz
SAMN23416394	AK4730018	genome editing: Sorghum	AMPLICON	GENOMIC	PCR	paired	ILLUMINA	Illumina MiniSeq	Bmr6	fastq	AK4730018-pairsR1.fq.gz	AK4730018-pairsR2.fq.gz
SAMN23416395	AK4730019	genome editing: Sorghum	AMPLICON	GENOMIC	PCR	paired	ILLUMINA	Illumina MiniSeq	Bmr6	fastq	AK4730019-pairsR1.fq.gz	AK4730019-pairsR2.fq.gz
SAMN23416396	AK4730020	genome editing: Sorghum	AMPLICON	GENOMIC	PCR	paired	ILLUMINA	Illumina MiniSeq	Bmr6	fastq	AK4730020-pairsR1.fq.gz	AK4730020-pairsR2.fq.gz
SAMN23416397	AK4730021	genome editing: Sorghum	AMPLICON	GENOMIC	PCR	paired	ILLUMINA	Illumina MiniSeq	Bmr6	fastq	AK4730021-pairsR1.fq.gz	AK4730021-pairsR2.fq.gz
SAMN23416398	AK4730022	genome editing: Sorghum	AMPLICON	GENOMIC	PCR	paired	ILLUMINA	Illumina MiniSeq	Bmr6	fastq	AK4730022-pairsR1.fq.gz	AK4730022-pairsR2.fq.gz
SAMN23416399	AK4730023	genome editing: Sorghum	AMPLICON	GENOMIC	PCR	paired	ILLUMINA	Illumina MiniSeq	Bmr6	fastq	AK4730023-pairsR1.fq.gz	AK4730023-pairsR2.fq.gz
SAMN23416400	AK4730024	genome editing: Sorghum	AMPLICON	GENOMIC	PCR	paired	ILLUMINA	Illumina MiniSeq	Bmr6	fastq	AK4730024-pairsR1.fq.gz	AK4730024-pairsR2.fq.gz
SAMN23416401	AK4730025	genome editing: Sorghum	AMPLICON	GENOMIC	PCR	paired	ILLUMINA	Illumina MiniSeq	Bmr6	fastq	AK4730025-pairsR1.fq.gz	AK4730025-pairsR2.fq.gz
SAMN23416402	AK4730026	genome editing: Sorghum	AMPLICON	GENOMIC	PCR	paired	ILLUMINA	Illumina MiniSeq	Bmr6	fastq	AK4730026-pairsR1.fq.gz	AK4730026-pairsR2.fq.gz
SAMN23416403	AK4730027	genome editing: Sorghum	AMPLICON	GENOMIC	PCR	paired	ILLUMINA	Illumina MiniSeq	Bmr6	fastq	AK4730027-pairsR1.fq.gz	AK4730027-pairsR2.fq.gz
SAMN23416404	AK4730028	genome editing: Sorghum	AMPLICON	GENOMIC	PCR	paired	ILLUMINA	Illumina MiniSeq	Bmr6	fastq	AK4730028-pairsR1.fq.gz	AK4730028-pairsR2.fq.gz
SAMN23416405	AK4730029	genome editing: Sorghum	AMPLICON	GENOMIC	PCR	paired	ILLUMINA	Illumina MiniSeq	Bmr6	fastq	AK4730029-pairsR1.fq.gz	AK4730029-pairsR2.fq.gz
SAMN23416406	AK4730030	genome editing: Sorghum	AMPLICON	GENOMIC	PCR	paired	ILLUMINA	Illumina MiniSeq	Bmr6	fastq	AK4730030-pairsR1.fq.gz	AK4730030-pairsR2.fq.gz
SAMN23416407	AK4730031	genome editing: Sorghum	AMPLICON	GENOMIC	PCR	paired	ILLUMINA	Illumina MiniSeq	Bmr6	fastq	AK4730031-pairsR1.fq.gz	AK4730031-pairsR2.fq.gz
SAMN23416408	AK4730032	genome editing: Sorghum	AMPLICON	GENOMIC	PCR	paired	ILLUMINA	Illumina MiniSeq	Bmr6	fastq	AK4730032-pairsR1.fq.gz	AK4730032-pairsR2.fq.gz
SAMN23416409	AK4730033	genome editing: Sorghum	AMPLICON	GENOMIC	PCR	paired	ILLUMINA	Illumina MiniSeq	Bmr6	fastq	AK4730033-pairsR1.fq.gz	AK4730033-pairsR2.fq.gz
SAMN23416410	AK4730034	genome editing: Sorghum	AMPLICON	GENOMIC	PCR	paired	ILLUMINA	Illumina MiniSeq	Bmr6	fastq	AK4730034-pairsR1.fq.gz	AK4730034-pairsR2.fq.gz
SAMN23416411	AK4730035	genome editing: Sorghum	AMPLICON	GENOMIC	PCR	paired	ILLUMINA	Illumina MiniSeq	Bmr6	fastq	AK4730035-pairsR1.fq.gz	AK4730035-pairsR2.fq.gz
SAMN23416412	AK4730036	genome editing: Sorghum	AMPLICON	GENOMIC	PCR	paired	ILLUMINA	Illumina MiniSeq	Bmr6	fastq	AK4730036-pairsR1.fq.gz	AK4730036-pairsR2.fq.gz
SAMN23416413	AK4730037	genome editing: Sorghum	AMPLICON	GENOMIC	PCR	paired	ILLUMINA	Illumina MiniSeq	Bmr6	fastq	AK4730037-pairsR1.fq.gz	AK4730037-pairsR2.fq.gz
SAMN23416414	AK4730038	genome editing: Sorghum	AMPLICON	GENOMIC	PCR	paired	ILLUMINA	Illumina MiniSeq	Bmr6	fastq	AK4730038-pairsR1.fq.gz	AK4730038-pairsR2.fq.gz
SAMN23416415	AK4730039	genome editing: Sorghum	AMPLICON	GENOMIC	PCR	paired	ILLUMINA	Illumina MiniSeq	Bmr6	fastq	AK4730039-pairsR1.fq.gz	AK4730039-pairsR2.fq.gz
SAMN23416416	AK4730040	genome editing: Sorghum	AMPLICON	GENOMIC	PCR	paired	ILLUMINA	Illumina MiniSeq	Bmr6	fastq	AK4730040-pairsR1.fq.gz	AK4730040-pairsR2.fq.gz
SAMN23416417	AK4730041	genome editing: Sorghum	AMPLICON	GENOMIC	PCR	paired	ILLUMINA	Illumina MiniSeq	Bmr6	fastq	AK4730041-pairsR1.fq.gz	AK4730041-pairsR2.fq.gz
SAMN23416418	AK4730042	genome editing: Sorghum	AMPLICON	GENOMIC	PCR	paired	ILLUMINA	Illumina MiniSeq	Bmr6	fastq	AK4730042-pairsR1.fq.gz	AK4730042-pairsR2.fq.gz
SAMN23416419	AK4730043	genome editing: Sorghum	AMPLICON	GENOMIC	PCR	paired	ILLUMINA	Illumina MiniSeq	Bmr6	fastq	AK4730043-pairsR1.fq.gz	AK4730043-pairsR2.fq.gz
SAMN23416420	AK4730044	genome editing: Sorghum	AMPLICON	GENOMIC	PCR	paired	ILLUMINA	Illumina MiniSeq	Bmr6	fastq	AK4730044-pairsR1.fq.gz	AK4730044-pairsR2.fq.gz
SAMN23416421	AK4730045	genome editing: Sorghum	AMPLICON	GENOMIC	PCR	paired	ILLUMINA	Illumina MiniSeq	Bmr6	fastq	AK4730045-pairsR1.fq.gz	AK4730045-pairsR2.fq.gz
SAMN23416422	AK4730046	genome editing: Sorghum	AMPLICON	GENOMIC	PCR	paired	ILLUMINA	Illumina MiniSeq	Bmr6	fastq	AK4730046-pairsR1.fq.gz	AK4730046-pairsR2.fq.gz
SAMN23416423	AK4730047	genome editing: Sorghum	AMPLICON	GENOMIC	PCR	paired	ILLUMINA	Illumina MiniSeq	Bmr6	fastq	AK4730047-pairsR1.fq.gz	AK4730047-pairsR2.fq.gz
SAMN23416424	AK4730048	genome editing: Sorghum	AMPLICON	GENOMIC	PCR	paired	ILLUMINA	Illumina MiniSeq	Bmr6	fastq	AK4730048-pairsR1.fq.gz	AK4730048-pairsR2.fq.gz
SAMN23416425	AK4730049	genome editing: Sorghum	AMPLICON	GENOMIC	PCR	paired	ILLUMINA	Illumina MiniSeq	Bmr6	fastq	AK4730049-pairsR1.fq.gz	AK4730049-pairsR2.fq.gz
SAMN23416426	AK4730050	genome editing: Sorghum	AMPLICON	GENOMIC	PCR	paired	ILLUMINA	Illumina MiniSeq	Bmr6	fastq	AK4730050-pairsR1.fq.gz	AK4730050-pairsR2.fq.gz
SAMN23416427	AK4730051	genome editing: Sorghum	AMPLICON	GENOMIC	PCR	paired	ILLUMINA	Illumina MiniSeq	Bmr6	fastq	AK4730051-pairsR1.fq.gz	AK4730051-pairsR2.fq.gz
SAMN23416428	AK4730052	genome editing: Sorghum	AMPLICON	GENOMIC	PCR	paired	ILLUMINA	Illumina MiniSeq	Bmr6	fastq	AK4730052-pairsR1.fq.gz	AK4730052-pairsR2.fq.gz
SAMN23416429	AK4730053	genome editing: Sorghum	AMPLICON	GENOMIC	PCR	paired	ILLUMINA	Illumina MiniSeq	Bmr6	fastq	AK4730053-pairsR1.fq.gz	AK4730053-pairsR2.fq.gz
SAMN23416430	AK4730054	genome editing: Sorghum	AMPLICON	GENOMIC	PCR	paired	ILLUMINA	Illumina MiniSeq	Bmr6	fastq	AK4730054-pairsR1.fq.gz	AK4730054-pairsR2.fq.gz
SAMN23416431	AK4730055	genome editing: Sorghum	AMPLICON	GENOMIC	PCR	paired	ILLUMINA	Illumina MiniSeq	Bmr6	fastq	AK4730055-pairsR1.fq.gz	AK4730055-pairsR2.fq.gz
SAMN23416432	AK4730056	genome editing: Sorghum	AMPLICON	GENOMIC	PCR	paired	ILLUMINA	Illumina MiniSeq	Bmr6	fastq	AK4730056-pairsR1.fq.gz	AK4730056-pairsR2.fq.gz
SAMN23416433	AK4730057	genome editing: Sorghum	AMPLICON	GENOMIC	PCR	paired	ILLUMINA	Illumina MiniSeq	Bmr6	fastq	AK4730057-pairsR1.fq.gz	AK4730057-pairsR2.fq.gz
SAMN23416434	AK4730058	genome editing: Sorghum	AMPLICON	GENOMIC	PCR	paired	ILLUMINA	Illumina MiniSeq	Bmr6	fastq	AK4730058-pairsR1.fq.gz	AK4730058-pairsR2.fq.gz
SAMN23416435	AK4730059	genome editing: Sorghum	AMPLICON	GENOMIC	PCR	paired	ILLUMINA	Illumina MiniSeq	Bmr6	fastq	AK4730059-pairsR1.fq.gz	AK4730059-pairsR2.fq.gz
SAMN23416436	AK4730060	genome editing: Sorghum	AMPLICON	GENOMIC	PCR	paired	ILLUMINA	Illumina MiniSeq	Bmr6	fastq	AK4730060-pairsR1.fq.gz	AK4730060-pairsR2.fq.gz
SAMN23416437	AK4730061	genome editing: Sorghum	AMPLICON	GENOMIC	PCR	paired	ILLUMINA	Illumina MiniSeq	Bmr6	fastq	AK4730061-pairsR1.fq.gz	AK4730061-pairsR2.fq.gz
SAMN23416438	AK4730062	genome editing: Sorghum	AMPLICON	GENOMIC	PCR	paired	ILLUMINA	Illumina MiniSeq	Bmr6	fastq	AK4730062-pairsR1.fq.gz	AK4730062-pairsR2.fq.gz
SAMN23416439	AK4730063	genome editing: Sorghum	AMPLICON	GENOMIC	PCR	paired	ILLUMINA	Illumina MiniSeq	Bmr6	fastq	AK4730063-pairsR1.fq.gz	AK4730063-pairsR2.fq.gz
SAMN23416440	AK4730064	genome editing: Sorghum	AMPLICON	GENOMIC	PCR	paired	ILLUMINA	Illumina MiniSeq	Bmr6	fastq	AK4730064-pairsR1.fq.gz	AK4730064-pairsR2.fq.gz
SAMN23416441	AK4730065	genome editing: Sorghum	AMPLICON	GENOMIC	PCR	paired	ILLUMINA	Illumina MiniSeq	Bmr6	fastq	AK4730065-pairsR1.fq.gz	AK4730065-pairsR2.fq.gz
SAMN23416442	AK4730066	genome editing: Sorghum	AMPLICON	GENOMIC	PCR	paired	ILLUMINA	Illumina MiniSeq	Bmr6	fastq	AK4730066-pairsR1.fq.gz	AK4730066-pairsR2.fq.gz
SAMN23416443	AK4730067	genome editing: Sorghum	AMPLICON	GENOMIC	PCR	paired	ILLUMINA	Illumina MiniSeq	Bmr6	fastq	AK4730067-pairsR1.fq.gz	AK4730067-pairsR2.fq.gz
SAMN23416444	AK4730068	genome editing: Sorghum	AMPLICON	GENOMIC	PCR	paired	ILLUMINA	Illumina MiniSeq	Bmr6	fastq	AK4730068-pairsR1.fq.gz	AK4730068-pairsR2.fq.gz
SAMN23416445	AK4730069	genome editing: Sorghum	AMPLICON	GENOMIC	PCR	paired	ILLUMINA	Illumina MiniSeq	Bmr6	fastq	AK4730069-pairsR1.fq.gz	AK4730069-pairsR2.fq.gz
SAMN23416446	AK4730070	genome editing: Sorghum	AMPLICON	GENOMIC	PCR	paired	ILLUMINA	Illumina MiniSeq	Bmr6	fastq	AK4730070-pairsR1.fq.gz	AK4730070-pairsR2.fq.gz
SAMN23416447	AK4730071	genome editing: Sorghum	AMPLICON	GENOMIC	PCR	paired	ILLUMINA	Illumina MiniSeq	Bmr6	fastq	AK4730071-pairsR1.fq.gz	AK4730071-pairsR2.fq.gz
SAMN23416448	AK3440066	genome editing: Sorghum	AMPLICON	GENOMIC	PCR	paired	ILLUMINA	Illumina MiniSeq	Bmr6	fastq	AK3440066-pairsR1.fq.gz	AK3440066-pairsR2.fq.gz
SAMN23416449	AK3440067	genome editing: Sorghum	AMPLICON	GENOMIC	PCR	paired	ILLUMINA	Illumina MiniSeq	Bmr6	fastq	AK3440067-pairsR1.fq.gz	AK3440067-pairsR2.fq.gz
SAMN23416450	AK3440068	genome editing: Sorghum	AMPLICON	GENOMIC	PCR	paired	ILLUMINA	Illumina MiniSeq	Bmr6	fastq	AK3440068-pairsR1.fq.gz	AK3440068-pairsR2.fq.gz
SAMN23416451	AK3440069	genome editing: Sorghum	AMPLICON	GENOMIC	PCR	paired	ILLUMINA	Illumina MiniSeq	Bmr6	fastq	AK3440069-pairsR1.fq.gz	AK3440069-pairsR2.fq.gz
SAMN23416452	AK3440070	genome editing: Sorghum	AMPLICON	GENOMIC	PCR	paired	ILLUMINA	Illumina MiniSeq	Bmr6	fastq	AK3440070-pairsR1.fq.gz	AK3440070-pairsR2.fq.gz
SAMN23416453	AK3440071	genome editing: Sorghum	AMPLICON	GENOMIC	PCR	paired	ILLUMINA	Illumina MiniSeq	Bmr6	fastq	AK3440071-pairsR1.fq.gz	AK3440071-pairsR2.fq.gz
SAMN23416454	AK3440072	genome editing: Sorghum	AMPLICON	GENOMIC	PCR	paired	ILLUMINA	Illumina MiniSeq	Bmr6	fastq	AK3440072-pairsR1.fq.gz	AK3440072-pairsR2.fq.gz
SAMN23416455	AK3440073	genome editing: Sorghum	AMPLICON	GENOMIC	PCR	paired	ILLUMINA	Illumina MiniSeq	Bmr6	fastq	AK3440073-pairsR1.fq.gz	AK3440073-pairsR2.fq.gz
SAMN23416456	AK3440074	genome editing: Sorghum	AMPLICON	GENOMIC	PCR	paired	ILLUMINA	Illumina MiniSeq	Bmr6	fastq	AK3440074-pairsR1.fq.gz	AK3440074-pairsR2.fq.gz
SAMN23416457	AK3440075	genome editing: Sorghum	AMPLICON	GENOMIC	PCR	paired	ILLUMINA	Illumina MiniSeq	Bmr6	fastq	AK3440075-pairsR1.fq.gz	AK3440075-pairsR2.fq.gz
SAMN23416458	AK3440076	genome editing: Sorghum	AMPLICON	GENOMIC	PCR	paired	ILLUMINA	Illumina MiniSeq	Bmr6	fastq	AK3440076-pairsR1.fq.gz	AK3440076-pairsR2.fq.gz
SAMN23416459	AK3440077	genome editing: Sorghum	AMPLICON	GENOMIC	PCR	paired	ILLUMINA	Illumina MiniSeq	Bmr6	fastq	AK3440077-pairsR1.fq.gz	AK3440077-pairsR2.fq.gz
SAMN23416460	AK3440078	genome editing: Sorghum	AMPLICON	GENOMIC	PCR	paired	ILLUMINA	Illumina MiniSeq	Bmr6	fastq	AK3440078-pairsR1.fq.gz	AK3440078-pairsR2.fq.gz
SAMN23416461	AK3440079	genome editing: Sorghum	AMPLICON	GENOMIC	PCR	paired	ILLUMINA	Illumina MiniSeq	Bmr6	fastq	AK3440079-pairsR1.fq.gz	AK3440079-pairsR2.fq.gz
SAMN23416462	AK3440080	genome editing: Sorghum	AMPLICON	GENOMIC	PCR	paired	ILLUMINA	Illumina MiniSeq	Bmr6	fastq	AK3440080-pairsR1.fq.gz	AK3440080-pairsR2.fq.gz
SAMN23416463	AK3440081	genome editing: Sorghum	AMPLICON	GENOMIC	PCR	paired	ILLUMINA	Illumina MiniSeq	Bmr6	fastq	AK3440081-pairsR1.fq.gz	AK3440081-pairsR2.fq.gz
SAMN23416464	AK3440082	genome editing: Sorghum	AMPLICON	GENOMIC	PCR	paired	ILLUMINA	Illumina MiniSeq	Bmr6	fastq	AK3440082-pairsR1.fq.gz	AK3440082-pairsR2.fq.gz
SAMN23416465	AK3440083	genome editing: Sorghum	AMPLICON	GENOMIC	PCR	paired	ILLUMINA	Illumina MiniSeq	Bmr6	fastq	AK3440083-pairsR1.fq.gz	AK3440083-pairsR2.fq.gz
SAMN23416466	AK3440084	genome editing: Sorghum	AMPLICON	GENOMIC	PCR	paired	ILLUMINA	Illumina MiniSeq	Bmr6	fastq	AK3440084-pairsR1.fq.gz	AK3440084-pairsR2.fq.gz
SAMN23416467	AK3440085	genome editing: Sorghum	AMPLICON	GENOMIC	PCR	paired	ILLUMINA	Illumina MiniSeq	Bmr6	fastq	AK3440085-pairsR1.fq.gz	AK3440085-pairsR2.fq.gz
SAMN23416468	AK3440086	genome editing: Sorghum	AMPLICON	GENOMIC	PCR	paired	ILLUMINA	Illumina MiniSeq	Bmr6	fastq	AK3440086-pairsR1.fq.gz	AK3440086-pairsR2.fq.gz
SAMN23416469	AK3440087	genome editing: Sorghum	AMPLICON	GENOMIC	PCR	paired	ILLUMINA	Illumina MiniSeq	Bmr6	fastq	AK3440087-pairsR1.fq.gz	AK3440087-pairsR2.fq.gz
SAMN23416470	AK3440088	genome editing: Sorghum	AMPLICON	GENOMIC	PCR	paired	ILLUMINA	Illumina MiniSeq	Bmr6	fastq	AK3440088-pairsR1.fq.gz	AK3440088-pairsR2.fq.gz
SAMN23416471	AK3440089	genome editing: Sorghum	AMPLICON	GENOMIC	PCR	paired	ILLUMINA	Illumina MiniSeq	Bmr6	fastq	AK3440089-pairsR1.fq.gz	AK3440089-pairsR2.fq.gz
SAMN23416472	AK3440090	genome editing: Sorghum	AMPLICON	GENOMIC	PCR	paired	ILLUMINA	Illumina MiniSeq	Bmr6	fastq	AK3440090-pairsR1.fq.gz	AK3440090-pairsR2.fq.gz
SAMN23416473	AK3440091	genome editing: Sorghum	AMPLICON	GENOMIC	PCR	paired	ILLUMINA	Illumina MiniSeq	Bmr6	fastq	AK3440091-pairsR1.fq.gz	AK3440091-pairsR2.fq.gz
SAMN23416474	AK3440092	genome editing: Sorghum	AMPLICON	GENOMIC	PCR	paired	ILLUMINA	Illumina MiniSeq	Bmr6	fastq	AK3440092-pairsR1.fq.gz	AK3440092-pairsR2.fq.gz
SAMN23416475	AK3440093	genome editing: Sorghum	AMPLICON	GENOMIC	PCR	paired	ILLUMINA	Illumina MiniSeq	Bmr6	fastq	AK3440093-pairsR1.fq.gz	AK3440093-pairsR2.fq.gz
SAMN23416476	AK3440094	genome editing: Sorghum	AMPLICON	GENOMIC	PCR	paired	ILLUMINA	Illumina MiniSeq	Bmr6	fastq	AK3440094-pairsR1.fq.gz	AK3440094-pairsR2.fq.gz
SAMN23416477	AK3440095	genome editing: Sorghum	AMPLICON	GENOMIC	PCR	paired	ILLUMINA	Illumina MiniSeq	Bmr6	fastq	AK3440095-pairsR1.fq.gz	AK3440095-pairsR2.fq.gz
SAMN23416478	AK3440096	genome editing: Sorghum	AMPLICON	GENOMIC	PCR	paired	ILLUMINA	Illumina MiniSeq	Bmr6	fastq	AK3440096-pairsR1.fq.gz	AK3440096-pairsR2.fq.gz
SAMN23416479	AK3440097	genome editing: Sorghum	AMPLICON	GENOMIC	PCR	paired	ILLUMINA	Illumina MiniSeq	Bmr6	fastq	AK3440097-pairsR1.fq.gz	AK3440097-pairsR2.fq.gz
SAMN23416480	AK3440098	genome editing: Sorghum	AMPLICON	GENOMIC	PCR	paired	ILLUMINA	Illumina MiniSeq	Bmr6	fastq	AK3440098-pairsR1.fq.gz	AK3440098-pairsR2.fq.gz
SAMN23416481	AK3440099	genome editing: Sorghum	AMPLICON	GENOMIC	PCR	paired	ILLUMINA	Illumina MiniSeq	Bmr6	fastq	AK3440099-pairsR1.fq.gz	AK3440099-pairsR2.fq.gz
SAMN23416482	AK3440100	genome editing: Sorghum	AMPLICON	GENOMIC	PCR	paired	ILLUMINA	Illumina MiniSeq	Bmr6	fastq	AK3440100-pairsR1.fq.gz	AK3440100-pairsR2.fq.gz
SAMN23416483	AK3440101	genome editing: Sorghum	AMPLICON	GENOMIC	PCR	paired	ILLUMINA	Illumina MiniSeq	Bmr6	fastq	AK3440101-pairsR1.fq.gz	AK3440101-pairsR2.fq.gz
SAMN23416484	AK3440102	genome editing: Sorghum	AMPLICON	GENOMIC	PCR	paired	ILLUMINA	Illumina MiniSeq	Bmr6	fastq	AK3440102-pairsR1.fq.gz	AK3440102-pairsR2.fq.gz
SAMN23416485	AK3440103	genome editing: Sorghum	AMPLICON	GENOMIC	PCR	paired	ILLUMINA	Illumina MiniSeq	Bmr6	fastq	AK3440103-pairsR1.fq.gz	AK3440103-pairsR2.fq.gz
SAMN23416486	AK3440104	genome editing: Sorghum	AMPLICON	GENOMIC	PCR	paired	ILLUMINA	Illumina MiniSeq	Bmr6	fastq	AK3440104-pairsR1.fq.gz	AK3440104-pairsR2.fq.gz
SAMN23416487	AK3440105	genome editing: Sorghum	AMPLICON	GENOMIC	PCR	paired	ILLUMINA	Illumina MiniSeq	Bmr6	fastq	AK3440105-pairsR1.fq.gz	AK3440105-pairsR2.fq.gz
SAMN23416488	AK3440106	genome editing: Sorghum	AMPLICON	GENOMIC	PCR	paired	ILLUMINA	Illumina MiniSeq	Bmr6	fastq	AK3440106-pairsR1.fq.gz	AK3440106-pairsR2.fq.gz
SAMN23416489	AK3440107	genome editing: Sorghum	AMPLICON	GENOMIC	PCR	paired	ILLUMINA	Illumina MiniSeq	Bmr6	fastq	AK3440107-pairsR1.fq.gz	AK3440107-pairsR2.fq.gz
SAMN23416490	AK3440108	genome editing: Sorghum	AMPLICON	GENOMIC	PCR	paired	ILLUMINA	Illumina MiniSeq	Bmr6	fastq	AK3440108-pairsR1.fq.gz	AK3440108-pairsR2.fq.gz
SAMN23416491	AK3440109	genome editing: Sorghum	AMPLICON	GENOMIC	PCR	paired	ILLUMINA	Illumina MiniSeq	Bmr6	fastq	AK3440109-pairsR1.fq.gz	AK3440109-pairsR2.fq.gz
SAMN23416492	AK3440110	genome editing: Sorghum	AMPLICON	GENOMIC	PCR	paired	ILLUMINA	Illumina MiniSeq	Bmr6	fastq	AK3440110-pairsR1.fq.gz	AK3440110-pairsR2.fq.gz
SAMN23416493	AK3440111	genome editing: Sorghum	AMPLICON	GENOMIC	PCR	paired	ILLUMINA	Illumina MiniSeq	Bmr6	fastq	AK3440111-pairsR1.fq.gz	AK3440111-pairsR2.fq.gz
SAMN23416494	AK3440112	genome editing: Sorghum	AMPLICON	GENOMIC	PCR	paired	ILLUMINA	Illumina MiniSeq	Bmr6	fastq	AK3440112-pairsR1.fq.gz	AK3440112-pairsR2.fq.gz
SAMN23416495	AK3440113	genome editing: Sorghum	AMPLICON	GENOMIC	PCR	paired	ILLUMINA	Illumina MiniSeq	Bmr6	fastq	AK3440113-pairsR1.fq.gz	AK3440113-pairsR2.fq.gz
SAMN23416496	AK3440114	genome editing: Sorghum	AMPLICON	GENOMIC	PCR	paired	ILLUMINA	Illumina MiniSeq	Bmr6	fastq	AK3440114-pairsR1.fq.gz	AK3440114-pairsR2.fq.gz
SAMN23416497	AK3440115	genome editing: Sorghum	AMPLICON	GENOMIC	PCR	paired	ILLUMINA	Illumina MiniSeq	Bmr6	fastq	AK3440115-pairsR1.fq.gz	AK3440115-pairsR2.fq.gz
SAMN23416498	AK3440116	genome editing: Sorghum	AMPLICON	GENOMIC	PCR	paired	ILLUMINA	Illumina MiniSeq	Bmr6	fastq	AK3440116-pairsR1.fq.gz	AK3440116-pairsR2.fq.gz
SAMN23416499	AK3440117	genome editing: Sorghum	AMPLICON	GENOMIC	PCR	paired	ILLUMINA	Illumina MiniSeq	Bmr6	fastq	AK3440117-pairsR1.fq.gz	AK3440117-pairsR2.fq.gz
SAMN23416500	AK3440118	genome editing: Sorghum	AMPLICON	GENOMIC	PCR	paired	ILLUMINA	Illumina MiniSeq	Bmr6	fastq	AK3440118-pairsR1.fq.gz	AK3440118-pairsR2.fq.gz
SAMN23416501	AK3440119	genome editing: Sorghum	AMPLICON	GENOMIC	PCR	paired	ILLUMINA	Illumina MiniSeq	Bmr6	fastq	AK3440119-pairsR1.fq.gz	AK3440119-pairsR2.fq.gz
SAMN23416502	AK3440120	genome editing: Sorghum	AMPLICON	GENOMIC	PCR	paired	ILLUMINA	Illumina MiniSeq	Bmr6	fastq	AK3440120-pairsR1.fq.gz	AK3440120-pairsR2.fq.gz
SAMN23416503	AK3440121	genome editing: Sorghum	AMPLICON	GENOMIC	PCR	paired	ILLUMINA	Illumina MiniSeq	Bmr6	fastq	AK3440121-pairsR1.fq.gz	AK3440121-pairsR2.fq.gz
SAMN23416504	AK3440122	genome editing: Sorghum	AMPLICON	GENOMIC	PCR	paired	ILLUMINA	Illumina MiniSeq	Bmr6	fastq	AK3440122-pairsR1.fq.gz	AK3440122-pairsR2.fq.gz
SAMN23416505	AK3440123	genome editing: Sorghum	AMPLICON	GENOMIC	PCR	paired	ILLUMINA	Illumina MiniSeq	Bmr6	fastq	AK3440123-pairsR1.fq.gz	AK3440123-pairsR2.fq.gz
SAMN23416506	AK3440124	genome editing: Sorghum	AMPLICON	GENOMIC	PCR	paired	ILLUMINA	Illumina MiniSeq	Bmr6	fastq	AK3440124-pairsR1.fq.gz	AK3440124-pairsR2.fq.gz
SAMN23416507	AK3440125	genome editing: Sorghum	AMPLICON	GENOMIC	PCR	paired	ILLUMINA	Illumina MiniSeq	Bmr6	fastq	AK3440125-pairsR1.fq.gz	AK3440125-pairsR2.fq.gz
SAMN23416508	AK3440126	genome editing: Sorghum	AMPLICON	GENOMIC	PCR	paired	ILLUMINA	Illumina MiniSeq	Bmr6	fastq	AK3440126-pairsR1.fq.gz	AK3440126-pairsR2.fq.gz
SAMN23416509	AK3440127	genome editing: Sorghum	AMPLICON	GENOMIC	PCR	paired	ILLUMINA	Illumina MiniSeq	Bmr6	fastq	AK3440127-pairsR1.fq.gz	AK3440127-pairsR2.fq.gz
SAMN23416510	AK3440128	genome editing: Sorghum	AMPLICON	GENOMIC	PCR	paired	ILLUMINA	Illumina MiniSeq	Bmr6	fastq	AK3440128-pairsR1.fq.gz	AK3440128-pairsR2.fq.gz
SAMN23416511	AK3440129	genome editing: Sorghum	AMPLICON	GENOMIC	PCR	paired	ILLUMINA	Illumina MiniSeq	Bmr6	fastq	AK3440129-pairsR1.fq.gz	AK3440129-pairsR2.fq.gz
SAMN23416512	AK3440130	genome editing: Sorghum	AMPLICON	GENOMIC	PCR	paired	ILLUMINA	Illumina MiniSeq	Bmr6	fastq	AK3440130-pairsR1.fq.gz	AK3440130-pairsR2.fq.gz
SAMN23416513	AK5290001	genome editing: Sorghum	AMPLICON	GENOMIC	PCR	paired	ILLUMINA	Illumina MiniSeq	Bmr6	fastq	AK5290001-pairsR1.fq.gz	AK5290001-pairsR2.fq.gz
SAMN23416514	AK5290002	genome editing: Sorghum	AMPLICON	GENOMIC	PCR	paired	ILLUMINA	Illumina MiniSeq	Bmr6	fastq	AK5290002-pairsR1.fq.gz	AK5290002-pairsR2.fq.gz
SAMN23416515	AK5290003	genome editing: Sorghum	AMPLICON	GENOMIC	PCR	paired	ILLUMINA	Illumina MiniSeq	Bmr6	fastq	AK5290003-pairsR1.fq.gz	AK5290003-pairsR2.fq.gz
SAMN23416516	AK5290004	genome editing: Sorghum	AMPLICON	GENOMIC	PCR	paired	ILLUMINA	Illumina MiniSeq	Bmr6	fastq	AK5290004-pairsR1.fq.gz	AK5290004-pairsR2.fq.gz
SAMN23416517	AK5290005	genome editing: Sorghum	AMPLICON	GENOMIC	PCR	paired	ILLUMINA	Illumina MiniSeq	Bmr6	fastq	AK5290005-pairsR1.fq.gz	AK5290005-pairsR2.fq.gz
SAMN23416518	AK5290006	genome editing: Sorghum	AMPLICON	GENOMIC	PCR	paired	ILLUMINA	Illumina MiniSeq	Bmr6	fastq	AK5290006-pairsR1.fq.gz	AK5290006-pairsR2.fq.gz
SAMN23416519	AK5290007	genome editing: Sorghum	AMPLICON	GENOMIC	PCR	paired	ILLUMINA	Illumina MiniSeq	Bmr6	fastq	AK5290007-pairsR1.fq.gz	AK5290007-pairsR2.fq.gz
SAMN23416520	AK5290008	genome editing: Sorghum	AMPLICON	GENOMIC	PCR	paired	ILLUMINA	Illumina MiniSeq	Bmr6	fastq	AK5290008-pairsR1.fq.gz	AK5290008-pairsR2.fq.gz
SAMN23416521	AK5290009	genome editing: Sorghum	AMPLICON	GENOMIC	PCR	paired	ILLUMINA	Illumina MiniSeq	Bmr6	fastq	AK5290009-pairsR1.fq.gz	AK5290009-pairsR2.fq.gz
SAMN23416522	AK5290010	genome editing: Sorghum	AMPLICON	GENOMIC	PCR	paired	ILLUMINA	Illumina MiniSeq	Bmr6	fastq	AK5290010-pairsR1.fq.gz	AK5290010-pairsR2.fq.gz
SAMN23416523	AK5290011	genome editing: Sorghum	AMPLICON	GENOMIC	PCR	paired	ILLUMINA	Illumina MiniSeq	Bmr6	fastq	AK5290011-pairsR1.fq.gz	AK5290011-pairsR2.fq.gz
SAMN23416524	AK5290012	genome editing: Sorghum	AMPLICON	GENOMIC	PCR	paired	ILLUMINA	Illumina MiniSeq	Bmr6	fastq	AK5290012-pairsR1.fq.gz	AK5290012-pairsR2.fq.gz
SAMN23416525	AK5290013	genome editing: Sorghum	AMPLICON	GENOMIC	PCR	paired	ILLUMINA	Illumina MiniSeq	Bmr6	fastq	AK5290013-pairsR1.fq.gz	AK5290013-pairsR2.fq.gz
SAMN23416526	AK5290014	genome editing: Sorghum	AMPLICON	GENOMIC	PCR	paired	ILLUMINA	Illumina MiniSeq	Bmr6	fastq	AK5290014-pairsR1.fq.gz	AK5290014-pairsR2.fq.gz
SAMN23416527	AK5290015	genome editing: Sorghum	AMPLICON	GENOMIC	PCR	paired	ILLUMINA	Illumina MiniSeq	Bmr6	fastq	AK5290015-pairsR1.fq.gz	AK5290015-pairsR2.fq.gz
SAMN23416528	AK5290016	genome editing: Sorghum	AMPLICON	GENOMIC	PCR	paired	ILLUMINA	Illumina MiniSeq	Bmr6	fastq	AK5290016-pairsR1.fq.gz	AK5290016-pairsR2.fq.gz
SAMN23416529	AK5290017	genome editing: Sorghum	AMPLICON	GENOMIC	PCR	paired	ILLUMINA	Illumina MiniSeq	Bmr6	fastq	AK5290017-pairsR1.fq.gz	AK5290017-pairsR2.fq.gz
SAMN23416530	AK5290018	genome editing: Sorghum	AMPLICON	GENOMIC	PCR	paired	ILLUMINA	Illumina MiniSeq	Bmr6	fastq	AK5290018-pairsR1.fq.gz	AK5290018-pairsR2.fq.gz
SAMN23416531	AK5290019	genome editing: Sorghum	AMPLICON	GENOMIC	PCR	paired	ILLUMINA	Illumina MiniSeq	Bmr6	fastq	AK5290019-pairsR1.fq.gz	AK5290019-pairsR2.fq.gz
SAMN23416532	AK5290020	genome editing: Sorghum	AMPLICON	GENOMIC	PCR	paired	ILLUMINA	Illumina MiniSeq	Bmr6	fastq	AK5290020-pairsR1.fq.gz	AK5290020-pairsR2.fq.gz
SAMN23416533	AK5290021	genome editing: Sorghum	AMPLICON	GENOMIC	PCR	paired	ILLUMINA	Illumina MiniSeq	Bmr6	fastq	AK5290021-pairsR1.fq.gz	AK5290021-pairsR2.fq.gz
SAMN23416534	AK5290022	genome editing: Sorghum	AMPLICON	GENOMIC	PCR	paired	ILLUMINA	Illumina MiniSeq	Bmr6	fastq	AK5290022-pairsR1.fq.gz	AK5290022-pairsR2.fq.gz
SAMN23416535	AK5290023	genome editing: Sorghum	AMPLICON	GENOMIC	PCR	paired	ILLUMINA	Illumina MiniSeq	Bmr6	fastq	AK5290023-pairsR1.fq.gz	AK5290023-pairsR2.fq.gz
SAMN23416536	AK5290024	genome editing: Sorghum	AMPLICON	GENOMIC	PCR	paired	ILLUMINA	Illumina MiniSeq	Bmr6	fastq	AK5290024-pairsR1.fq.gz	AK5290024-pairsR2.fq.gz
SAMN23416537	AK5290031	genome editing: Sorghum	AMPLICON	GENOMIC	PCR	paired	ILLUMINA	Illumina MiniSeq	Bmr6	fastq	AK5290031-pairsR1.fq.gz	AK5290031-pairsR2.fq.gz
SAMN23416538	AK5290032	genome editing: Sorghum	AMPLICON	GENOMIC	PCR	paired	ILLUMINA	Illumina MiniSeq	Bmr6	fastq	AK5290032-pairsR1.fq.gz	AK5290032-pairsR2.fq.gz
SAMN23416539	AK5290033	genome editing: Sorghum	AMPLICON	GENOMIC	PCR	paired	ILLUMINA	Illumina MiniSeq	Bmr6	fastq	AK5290033-pairsR1.fq.gz	AK5290033-pairsR2.fq.gz
SAMN23416540	AK5290034	genome editing: Sorghum	AMPLICON	GENOMIC	PCR	paired	ILLUMINA	Illumina MiniSeq	Bmr6	fastq	AK5290034-pairsR1.fq.gz	AK5290034-pairsR2.fq.gz
SAMN23416541	AK5290035	genome editing: Sorghum	AMPLICON	GENOMIC	PCR	paired	ILLUMINA	Illumina MiniSeq	Bmr6	fastq	AK5290035-pairsR1.fq.gz	AK5290035-pairsR2.fq.gz
SAMN23416542	AK5290036	genome editing: Sorghum	AMPLICON	GENOMIC	PCR	paired	ILLUMINA	Illumina MiniSeq	Bmr6	fastq	AK5290036-pairsR1.fq.gz	AK5290036-pairsR2.fq.gz
SAMN23416543	AK5290037	genome editing: Sorghum	AMPLICON	GENOMIC	PCR	paired	ILLUMINA	Illumina MiniSeq	Bmr6	fastq	AK5290037-pairsR1.fq.gz	AK5290037-pairsR2.fq.gz
SAMN23416544	AK5290038	genome editing: Sorghum	AMPLICON	GENOMIC	PCR	paired	ILLUMINA	Illumina MiniSeq	Bmr6	fastq	AK5290038-pairsR1.fq.gz	AK5290038-pairsR2.fq.gz
SAMN23416545	AK5290039	genome editing: Sorghum	AMPLICON	GENOMIC	PCR	paired	ILLUMINA	Illumina MiniSeq	Bmr6	fastq	AK5290039-pairsR1.fq.gz	AK5290039-pairsR2.fq.gz
SAMN23416546	AK5290040	genome editing: Sorghum	AMPLICON	GENOMIC	PCR	paired	ILLUMINA	Illumina MiniSeq	Bmr6	fastq	AK5290040-pairsR1.fq.gz	AK5290040-pairsR2.fq.gz
SAMN23416547	AK5290041	genome editing: Sorghum	AMPLICON	GENOMIC	PCR	paired	ILLUMINA	Illumina MiniSeq	Bmr6	fastq	AK5290041-pairsR1.fq.gz	AK5290041-pairsR2.fq.gz
SAMN23416548	AK5290042	genome editing: Sorghum	AMPLICON	GENOMIC	PCR	paired	ILLUMINA	Illumina MiniSeq	Bmr6	fastq	AK5290042-pairsR1.fq.gz	AK5290042-pairsR2.fq.gz
SAMN23416549	AK5290043	genome editing: Sorghum	AMPLICON	GENOMIC	PCR	paired	ILLUMINA	Illumina MiniSeq	Bmr6	fastq	AK5290043-pairsR1.fq.gz	AK5290043-pairsR2.fq.gz
SAMN23416550	AK5290044	genome editing: Sorghum	AMPLICON	GENOMIC	PCR	paired	ILLUMINA	Illumina MiniSeq	Bmr6	fastq	AK5290044-pairsR1.fq.gz	AK5290044-pairsR2.fq.gz
SAMN23416551	AK5290045	genome editing: Sorghum	AMPLICON	GENOMIC	PCR	paired	ILLUMINA	Illumina MiniSeq	Bmr6	fastq	AK5290045-pairsR1.fq.gz	AK5290045-pairsR2.fq.gz
SAMN23416552	AK5290046	genome editing: Sorghum	AMPLICON	GENOMIC	PCR	paired	ILLUMINA	Illumina MiniSeq	Bmr6	fastq	AK5290046-pairsR1.fq.gz	AK5290046-pairsR2.fq.gz
SAMN23416553	AK5290047	genome editing: Sorghum	AMPLICON	GENOMIC	PCR	paired	ILLUMINA	Illumina MiniSeq	Bmr6	fastq	AK5290047-pairsR1.fq.gz	AK5290047-pairsR2.fq.gz
SAMN23416554	AK5290048	genome editing: Sorghum	AMPLICON	GENOMIC	PCR	paired	ILLUMINA	Illumina MiniSeq	Bmr6	fastq	AK5290048-pairsR1.fq.gz	AK5290048-pairsR2.fq.gz
SAMN23416555	AK5290049	genome editing: Sorghum	AMPLICON	GENOMIC	PCR	paired	ILLUMINA	Illumina MiniSeq	Bmr6	fastq	AK5290049-pairsR1.fq.gz	AK5290049-pairsR2.fq.gz
SAMN23416556	AK5290050	genome editing: Sorghum	AMPLICON	GENOMIC	PCR	paired	ILLUMINA	Illumina MiniSeq	Bmr6	fastq	AK5290050-pairsR1.fq.gz	AK5290050-pairsR2.fq.gz
SAMN23416557	AK5290051	genome editing: Sorghum	AMPLICON	GENOMIC	PCR	paired	ILLUMINA	Illumina MiniSeq	Bmr6	fastq	AK5290051-pairsR1.fq.gz	AK5290051-pairsR2.fq.gz
SAMN23416558	AK5290052	genome editing: Sorghum	AMPLICON	GENOMIC	PCR	paired	ILLUMINA	Illumina MiniSeq	Bmr6	fastq	AK5290052-pairsR1.fq.gz	AK5290052-pairsR2.fq.gz
SAMN23416559	AK5290053	genome editing: Sorghum	AMPLICON	GENOMIC	PCR	paired	ILLUMINA	Illumina MiniSeq	Bmr6	fastq	AK5290053-pairsR1.fq.gz	AK5290053-pairsR2.fq.gz
SAMN23416560	AK5290054	genome editing: Sorghum	AMPLICON	GENOMIC	PCR	paired	ILLUMINA	Illumina MiniSeq	Bmr6	fastq	AK5290054-pairsR1.fq.gz	AK5290054-pairsR2.fq.gz
SAMN23416561	AK5290055	genome editing: Sorghum	AMPLICON	GENOMIC	PCR	paired	ILLUMINA	Illumina MiniSeq	Bmr6	fastq	AK5290055-pairsR1.fq.gz	AK5290055-pairsR2.fq.gz
SAMN23416562	AK5290056	genome editing: Sorghum	AMPLICON	GENOMIC	PCR	paired	ILLUMINA	Illumina MiniSeq	Bmr6	fastq	AK5290056-pairsR1.fq.gz	AK5290056-pairsR2.fq.gz
SAMN23416563	AK5290057	genome editing: Sorghum	AMPLICON	GENOMIC	PCR	paired	ILLUMINA	Illumina MiniSeq	Bmr6	fastq	AK5290057-pairsR1.fq.gz	AK5290057-pairsR2.fq.gz
SAMN23416564	AK5290058	genome editing: Sorghum	AMPLICON	GENOMIC	PCR	paired	ILLUMINA	Illumina MiniSeq	Bmr6	fastq	AK5290058-pairsR1.fq.gz	AK5290058-pairsR2.fq.gz
SAMN23416565	AK5290059	genome editing: Sorghum	AMPLICON	GENOMIC	PCR	paired	ILLUMINA	Illumina MiniSeq	Bmr6	fastq	AK5290059-pairsR1.fq.gz	AK5290059-pairsR2.fq.gz
SAMN23416566	AK5290060	genome editing: Sorghum	AMPLICON	GENOMIC	PCR	paired	ILLUMINA	Illumina MiniSeq	Bmr6	fastq	AK5290060-pairsR1.fq.gz	AK5290060-pairsR2.fq.gz
SAMN23416567	AK5290061	genome editing: Sorghum	AMPLICON	GENOMIC	PCR	paired	ILLUMINA	Illumina MiniSeq	Bmr6	fastq	AK5290061-pairsR1.fq.gz	AK5290061-pairsR2.fq.gz
SAMN23416568	AK5290062	genome editing: Sorghum	AMPLICON	GENOMIC	PCR	paired	ILLUMINA	Illumina MiniSeq	Bmr6	fastq	AK5290062-pairsR1.fq.gz	AK5290062-pairsR2.fq.gz
SAMN23416569	AK5290063	genome editing: Sorghum	AMPLICON	GENOMIC	PCR	paired	ILLUMINA	Illumina MiniSeq	Bmr6	fastq	AK5290063-pairsR1.fq.gz	AK5290063-pairsR2.fq.gz
SAMN23416570	AK5290064	genome editing: Sorghum	AMPLICON	GENOMIC	PCR	paired	ILLUMINA	Illumina MiniSeq	Bmr6	fastq	AK5290064-pairsR1.fq.gz	AK5290064-pairsR2.fq.gz
SAMN23416571	AK5290065	genome editing: Sorghum	AMPLICON	GENOMIC	PCR	paired	ILLUMINA	Illumina MiniSeq	Bmr6	fastq	AK5290065-pairsR1.fq.gz	AK5290065-pairsR2.fq.gz
SAMN23416572	AK5290066	genome editing: Sorghum	AMPLICON	GENOMIC	PCR	paired	ILLUMINA	Illumina MiniSeq	Bmr6	fastq	AK5290066-pairsR1.fq.gz	AK5290066-pairsR2.fq.gz
SAMN23416573	AK5290067	genome editing: Sorghum	AMPLICON	GENOMIC	PCR	paired	ILLUMINA	Illumina MiniSeq	Bmr6	fastq	AK5290067-pairsR1.fq.gz	AK5290067-pairsR2.fq.gz
SAMN23416574	AK5290068	genome editing: Sorghum	AMPLICON	GENOMIC	PCR	paired	ILLUMINA	Illumina MiniSeq	Bmr6	fastq	AK5290068-pairsR1.fq.gz	AK5290068-pairsR2.fq.gz
SAMN23416575	AK5290069	genome editing: Sorghum	AMPLICON	GENOMIC	PCR	paired	ILLUMINA	Illumina MiniSeq	Bmr6	fastq	AK5290069-pairsR1.fq.gz	AK5290069-pairsR2.fq.gz
SAMN23416576	AK5290070	genome editing: Sorghum	AMPLICON	GENOMIC	PCR	paired	ILLUMINA	Illumina MiniSeq	Bmr6	fastq	AK5290070-pairsR1.fq.gz	AK5290070-pairsR2.fq.gz
SAMN23416577	AK5290071	genome editing: Sorghum	AMPLICON	GENOMIC	PCR	paired	ILLUMINA	Illumina MiniSeq	Bmr6	fastq	AK5290071-pairsR1.fq.gz	AK5290071-pairsR2.fq.gz
SAMN23416578	AK5290072	genome editing: Sorghum	AMPLICON	GENOMIC	PCR	paired	ILLUMINA	Illumina MiniSeq	Bmr6	fastq	AK5290072-pairsR1.fq.gz	AK5290072-pairsR2.fq.gz
SAMN23416579	AK5290073	genome editing: Sorghum	AMPLICON	GENOMIC	PCR	paired	ILLUMINA	Illumina MiniSeq	Bmr6	fastq	AK5290073-pairsR1.fq.gz	AK5290073-pairsR2.fq.gz
SAMN23416580	AK5290074	genome editing: Sorghum	AMPLICON	GENOMIC	PCR	paired	ILLUMINA	Illumina MiniSeq	Bmr6	fastq	AK5290074-pairsR1.fq.gz	AK5290074-pairsR2.fq.gz
SAMN23416581	AK5290075	genome editing: Sorghum	AMPLICON	GENOMIC	PCR	paired	ILLUMINA	Illumina MiniSeq	Bmr6	fastq	AK5290075-pairsR1.fq.gz	AK5290075-pairsR2.fq.gz
SAMN23416582	AK5290076	genome editing: Sorghum	AMPLICON	GENOMIC	PCR	paired	ILLUMINA	Illumina MiniSeq	Bmr6	fastq	AK5290076-pairsR1.fq.gz	AK5290076-pairsR2.fq.gz
SAMN23416583	AK5290077	genome editing: Sorghum	AMPLICON	GENOMIC	PCR	paired	ILLUMINA	Illumina MiniSeq	Bmr6	fastq	AK5290077-pairsR1.fq.gz	AK5290077-pairsR2.fq.gz
SAMN23416584	AK5290078	genome editing: Sorghum	AMPLICON	GENOMIC	PCR	paired	ILLUMINA	Illumina MiniSeq	Bmr6	fastq	AK5290078-pairsR1.fq.gz	AK5290078-pairsR2.fq.gz
SAMN23416585	AK5290079	genome editing: Sorghum	AMPLICON	GENOMIC	PCR	paired	ILLUMINA	Illumina MiniSeq	Bmr6	fastq	AK5290079-pairsR1.fq.gz	AK5290079-pairsR2.fq.gz
SAMN23416586	AK5290080	genome editing: Sorghum	AMPLICON	GENOMIC	PCR	paired	ILLUMINA	Illumina MiniSeq	Bmr6	fastq	AK5290080-pairsR1.fq.gz	AK5290080-pairsR2.fq.gz
SAMN23416587	AK5290081	genome editing: Sorghum	AMPLICON	GENOMIC	PCR	paired	ILLUMINA	Illumina MiniSeq	Bmr6	fastq	AK5290081-pairsR1.fq.gz	AK5290081-pairsR2.fq.gz
SAMN23416588	AK5290082	genome editing: Sorghum	AMPLICON	GENOMIC	PCR	paired	ILLUMINA	Illumina MiniSeq	Bmr6	fastq	AK5290082-pairsR1.fq.gz	AK5290082-pairsR2.fq.gz
SAMN23416589	AK5290083	genome editing: Sorghum	AMPLICON	GENOMIC	PCR	paired	ILLUMINA	Illumina MiniSeq	Bmr6	fastq	AK5290083-pairsR1.fq.gz	AK5290083-pairsR2.fq.gz
SAMN23416590	AK5290084	genome editing: Sorghum	AMPLICON	GENOMIC	PCR	paired	ILLUMINA	Illumina MiniSeq	Bmr6	fastq	AK5290084-pairsR1.fq.gz	AK5290084-pairsR2.fq.gz
SAMN23416591	AK5290085	genome editing: Sorghum	AMPLICON	GENOMIC	PCR	paired	ILLUMINA	Illumina MiniSeq	Bmr6	fastq	AK5290085-pairsR1.fq.gz	AK5290085-pairsR2.fq.gz
SAMN23416592	AK5290086	genome editing: Sorghum	AMPLICON	GENOMIC	PCR	paired	ILLUMINA	Illumina MiniSeq	Bmr6	fastq	AK5290086-pairsR1.fq.gz	AK5290086-pairsR2.fq.gz
SAMN23416593	AK5290087	genome editing: Sorghum	AMPLICON	GENOMIC	PCR	paired	ILLUMINA	Illumina MiniSeq	Bmr6	fastq	AK5290087-pairsR1.fq.gz	AK5290087-pairsR2.fq.gz
SAMN23416594	AK5290088	genome editing: Sorghum	AMPLICON	GENOMIC	PCR	paired	ILLUMINA	Illumina MiniSeq	Bmr6	fastq	AK5290088-pairsR1.fq.gz	AK5290088-pairsR2.fq.gz
SAMN23416595	AK5290089	genome editing: Sorghum	AMPLICON	GENOMIC	PCR	paired	ILLUMINA	Illumina MiniSeq	Bmr6	fastq	AK5290089-pairsR1.fq.gz	AK5290089-pairsR2.fq.gz
SAMN23416596	AK5290090	genome editing: Sorghum	AMPLICON	GENOMIC	PCR	paired	ILLUMINA	Illumina MiniSeq	Bmr6	fastq	AK5290090-pairsR1.fq.gz	AK5290090-pairsR2.fq.gz
SAMN23416597	AK5290091	genome editing: Sorghum	AMPLICON	GENOMIC	PCR	paired	ILLUMINA	Illumina MiniSeq	Bmr6	fastq	AK5290091-pairsR1.fq.gz	AK5290091-pairsR2.fq.gz
SAMN23416598	AK5290092	genome editing: Sorghum	AMPLICON	GENOMIC	PCR	paired	ILLUMINA	Illumina MiniSeq	Bmr6	fastq	AK5290092-pairsR1.fq.gz	AK5290092-pairsR2.fq.gz

## Sheet: Library and Platform Terms
Strategy
WGA	Random sequencing of the whole genome following non-pcr amplification
WGS	Random sequencing of the whole genome
WXS	Random sequencing of exonic regions selected from the genome
RNA-Seq	Random sequencing of whole transcriptome
miRNA-Seq	Random sequencing of small miRNAs
WCS	Random sequencing of a whole chromosome or other replicon isolated from a genome
CLONE	Genomic clone based (hierarchical) sequencing
POOLCLONE	Shotgun of pooled clones (usually BACs and Fosmids)
AMPLICON	Sequencing of overlapping or distinct PCR or RT-PCR products
CLONEEND	Clone end (5', 3', or both) sequencing
FINISHING	Sequencing intended to finish (close) gaps in existing coverage
ChIP-Seq	Direct sequencing of chromatin immunoprecipitates
MNase-Seq	Direct sequencing following MNase digestion
DNase-Hypersensitivity	Sequencing of hypersensitive sites, or segments of open chromatin that are more readily cleaved by DNaseI
Bisulfite-Seq	Sequencing following treatment of DNA with bisulfite to convert cytosine residues to uracil depending on methylation status
Tn-Seq	Sequencing from transposon insertion sites
EST	Single pass sequencing of cDNA templates
FL-cDNA	Full-length sequencing of cDNA templates
CTS	Concatenated Tag Sequencing
MRE-Seq	Methylation-Sensitive Restriction Enzyme Sequencing strategy
MeDIP-Seq	Methylated DNA Immunoprecipitation Sequencing strategy
MBD-Seq	Direct sequencing of methylated fractions sequencing strategy
Synthetic-Long-Read
ATAC-seq	Assay for Transposase-Accessible Chromatin (ATAC) strategy is used to study genome-wide chromatin accessibility. alternative method to DNase-seq that uses an engineered Tn5 transposase to cleave DNA and to integrate primer DNA sequences into the cleaved genomic DNA
ChIA-PET	Direct sequencing of proximity-ligated chromatin immunoprecipitates.
FAIRE-seq	Formaldehyde Assisted Isolation of Regulatory Elements. reveals regions of open chromatin
Hi-C	Chromosome Conformation Capture technique where a biotin-labeled nucleotide is incorporated at the ligation junction, enabling selective purification of chimeric DNA ligation junctions followed by deep sequencing
ncRNA-Seq	Capture of other non-coding RNA types, including post-translation modification types such as snRNA (small nuclear RNA) or snoRNA (small nucleolar RNA), or expression regulation types such as siRNA (small interfering RNA) or piRNA/piwi/RNA (piwi-interacting RNA).
RAD-Seq
RIP-Seq	Direct sequencing of RNA immunoprecipitates (includes CLIP-Seq, HITS-CLIP and PAR-CLIP).
SELEX	Systematic Evolution of Ligands by EXponential enrichment
ssRNA-seq	strand-specific RNA sequencing
Targeted-Capture
Tethered Chromatin Conformation Capture
OTHER	Library strategy not listed (please include additional info in the “design description”)
Source
GENOMIC	Genomic DNA (includes PCR products from genomic DNA)
TRANSCRIPTOMIC	Transcription products or non genomic DNA (EST, cDNA, RT-PCR, screened libraries)
METAGENOMIC	Mixed material from metagenome
METATRANSCRIPTOMIC	Transcription products from community targets
SYNTHETIC	Synthetic DNA
VIRAL RNA	Viral RNA
GENOMIC SINGLE CELL
TRANSCRIPTOMIC SINGLE CELL
OTHER	Other, unspecified, or unknown library source material (please include additional info in the “design description”)
Selection
RANDOM	Random selection by shearing or other method
PCR	Source material was selected by designed primers
RANDOM PCR	Source material was selected by randomly generated primers
RT-PCR	Source material was selected by reverse transcription PCR
HMPR	Hypo-methylated partial restriction digest
MF	Methyl Filtrated
CF-S	Cot-filtered single/low-copy genomic DNA
CF-M	Cot-filtered moderately repetitive genomic DNA
CF-H	Cot-filtered highly repetitive genomic DNA
CF-T	Cot-filtered theoretical single-copy genomic DNA
MDA	Multiple displacement amplification
MSLL	Methylation Spanning Linking Library
cDNA	complementary DNA
ChIP	Chromatin immunoprecipitation
MNase	Micrococcal Nuclease (MNase) digestion
DNAse	Deoxyribonuclease (MNase) digestion
Hybrid Selection	Selection by hybridization in array or solution
Reduced Representation	Reproducible genomic subsets, often generated by restriction fragment size selection, containing a manageable number of loci to facilitate re-sampling
Restriction Digest	DNA fractionation using restriction enzymes
5-methylcytidine antibody	Selection of methylated DNA fragments using an antibody raised against 5-methylcytosine or 5-methylcytidine (m5C)
MBD2 protein methyl-CpG binding domain	Enrichment by methyl-CpG binding domain
CAGE	Cap-analysis gene expression
RACE	Rapid Amplification of cDNA Ends
size fractionation	Physical selection of size appropriate targets
Padlock probes capture method	Circularized oligonucleotide probes
other	Other library enrichment, screening, or selection process (please include additional info in the “design description”)
unspecified	Library enrichment, screening, or selection is not specified (please include additional info in the “design description”)
cDNA_oligo_dT
cDNA_randomPriming
Inverse rRNA	depletion of ribosomal RNA by oligo hybridization.
Oligo-dT	enrichment of messenger RNA (mRNA) by hybridization to Oligo-dT.
PolyA	PolyA selection or enrichment for messenger RNA (mRNA); should replace cDNA enumeration.
repeat fractionation	Selection for less repetitive (and more gene rich) sequence through Cot filtration (CF) or other fractionation techniques based on DNA kinetics.
Platforms
_LS454	_LS454	ILLUMINA	HELICOS	ABI_SOLID	COMPLETE_GENOMICS	PACBIO_SMRT	ION_TORRENT	CAPILLARY	OXFORD_NANOPORE	BGISEQ
ABI_SOLID	454 GS	HiSeq X Five	Helicos HeliScope	AB 5500 Genetic Analyzer	Complete Genomics	PacBio RS	Ion Torrent PGM	AB 310 Genetic Analyzer	GridION	BGISEQ-500
BGISEQ	454 GS 20	HiSeq X Ten		AB 5500xl Genetic Analyzer		PacBio RS II	Ion Torrent Proton	AB 3130 Genetic Analyzer	MinION	BGISEQ-500
CAPILLARY	454 GS FLX	Illumina Genome Analyzer		AB 5500x-Wl Genetic Analyzer		PacBio Sequel	Ion Torrent S5 XL	AB 3130xL Genetic Analyzer	PromethION	DNBSEQ-G400
COMPLETE_GENOMICS	454 GS FLX+	Illumina Genome Analyzer II		AB SOLiD 3 Plus System		PacBio Sequel II	Ion Torrent S5	AB 3500 Genetic Analyzer		DNBSEQ-T7
HELICOS	454 GS FLX Titanium	Illumina Genome Analyzer IIx		AB SOLiD 4 System				AB 3500xL Genetic Analyzer		DNBSEQ-G50
ILLUMINA	454 GS Junior	Illumina HiScanSQ		AB SOLiD 4hq System				AB 3730 Genetic Analyzer		MGISEQ-2000RS
ION_TORRENT		Illumina HiSeq 1000		AB SOLiD PI System				AB 3730xL Genetic Analyzer
OXFORD_NANOPORE		Illumina HiSeq 1500		AB SOLiD System
PACBIO_SMRT		Illumina HiSeq 2000		AB SOLiD System 2.0
		Illumina HiSeq 2500		AB SOLiD System 3.0
		Illumina HiSeq 3000
		Illumina HiSeq 4000
		Illumina iSeq 100
		Illumina NovaSeq 6000
		Illumina MiniSeq
		Illumina MiSeq
		NextSeq 500
		NextSeq 550
		NextSeq 1000
		NextSeq 2000
		Illumina HiSeq X
